# Supplementary material for: A novel Cytochrome P450 26A1 expressing NK cell subset at the mouse maternal‐foetal interface
Source: J Cell Mol Med. 2021 Jan 12;25(3):1771–82. doi: 10.1111/jcmm.16285 (PMC7875917; doi:10.1111/jcmm.16285)
Supplement: Supplementary file 4 — Table S2 [file JCMM-25-1771-s004.xlsx]

## Sheet: List of gene
Table S2. List of differentially expressed genes of single cell-population transcriptome sequencing
GeneName	N2-FPKM	N3-FPKM	P2-FPKM	P3-FPKM	log2FoldChange	padj	DEG_sig_FC2_q0.01
Adipor2	12.0843	6.67218	3.76059	4.03204	-1.00047	0.000773383	down
Cab39	19.2577	15.7836	7.00008	7.60803	-1.00095	1.7e-07	down
Abt1	12.0226	10.8187	4.81012	4.71505	-1.0017	1.43e-05	down
E2f2	13.7898	10.3866	5.26201	4.8006	-1.00188	2.89e-05	down
Nae1	10.9275	14.2005	5.81007	4.67691	-1.0056	1.06e-05	down
Vwa8	6.45979	7.74238	3.32129	2.60049	-1.00596	0.000114151	down
Pcid2	19.4315	17.7668	7.76768	7.69982	-1.00611	5.41e-06	down
Dubr	5.0809	5.13612	1.45959	2.79129	-1.00702	0.00844096	down
Ptch1	1.42495	1.05717	0.485157	0.542243	-1.00952	0.00656533	down
Zcchc11	7.72717	7.93684	3.21834	3.28732	-1.00952	1.59e-06	down
Dbf4	2.89955	3.34266	1.31817	1.27754	-1.00953	0.000748709	down
Ints11	57.3496	64.5343	22.4559	28.176	-1.01062	1.43e-07	down
Cenph	25.2395	22.9273	9.8943	10.0698	-1.01065	3.54e-05	down
Noc4l	29.52	28.7901	11.636	12.5476	-1.01082	7.37e-07	down
Cep85	14.0349	12.2782	5.75292	5.14361	-1.01135	2.56e-06	down
Nol7	7.0835	5.22015	2.38531	2.70018	-1.01147	0.00759206	down
Rgs14	18.5565	18.425	7.96871	7.34329	-1.01343	6.02e-07	down
Rpl12	11.7838	9.05705	4.62848	3.97425	-1.01405	0.000237275	down
Nudt21	37.986	35.5672	15.5835	14.8402	-1.01405	9.65e-10	down
Pigo	11.3316	16.1372	5.82621	5.58046	-1.01433	0.000100578	down
Ttf2	5.76908	7.46142	2.86225	2.62418	-1.01505	7.37e-05	down
Eif3e	329.448	309.374	127.023	137.045	-1.01512	1.74e-11	down
Ggnbp2	20.8401	18.3061	7.82563	8.33428	-1.01605	2.25e-07	down
Bcap31	200.193	222.537	79.9431	94.9443	-1.01632	9.8e-09	down
Hdac1	34.8701	38.5069	14.1971	16.1385	-1.01722	9.65e-08	down
Bcl2l13	13.2409	14.3414	5.60078	5.79891	-1.01733	3.39e-08	down
Hspd1	455.555	481.057	175.756	210.963	-1.01848	1.58e-10	down
Skiv2l2	26.5164	27.4543	10.7381	11.5352	-1.01881	3.07e-09	down
Urb2	3.47202	3.35892	1.52829	1.28363	-1.02146	0.0021262	down
Mmd	31.6337	34.3064	13.5699	13.5795	-1.02281	4.03e-08	down
Lasp1	112.482	113.681	47.9641	45.0731	-1.02295	4e-12	down
Papd5	2.84041	3.65079	1.23434	1.44296	-1.023	0.00885928	down
Rrp12	10.8566	11.5847	4.03827	5.19928	-1.02307	4.96e-05	down
Fdxr	15.6954	14.2684	6.60888	5.7031	-1.02314	4.93e-05	down
Kntc1	3.00547	4.88887	1.9808	1.28037	-1.02346	0.00501486	down
Nuf2	13.6059	15.6372	6.4373	5.60103	-1.02378	9.29e-07	down
Hnrnpf	390.132	411.405	165.05	164.575	-1.02404	1.79e-12	down
Klhdc4	12.9706	12.5474	4.85954	5.62443	-1.02433	2.04e-05	down
Orai2	15.9457	15.059	6.33659	6.37952	-1.02643	7.75e-08	down
Rpl4	1801.52	1516.54	641.219	718.313	-1.02646	1.7e-11	down
Pacs1	12.7255	11.0439	4.61292	5.11583	-1.02817	1.15e-05	down
Cep55	21.0001	28.5649	10.1551	10.2204	-1.02828	2.28e-05	down
Nsd2	6.58193	6.60187	2.68876	2.71276	-1.0288	2.32e-08	down
Gm9855	71.0183	70.083	26.399	31.3884	-1.02924	5.75e-07	down
Eprs	18.4105	19.6456	7.54259	8.05047	-1.02957	9.94e-11	down
4933404O12Rik	7.02604	6.24587	3.19763	2.22885	-1.02986	0.000721846	down
Top1mt	12.579	11.3151	4.52737	5.23547	-1.03114	0.00128405	down
Tradd	64.9935	81.2397	29.7862	30.1268	-1.03186	2.27e-07	down
Pus7	9.04701	6.08263	2.66188	3.50003	-1.03193	0.000110119	down
Tomm5	72.0693	59.6368	25.4197	28.309	-1.03227	7.89e-06	down
Tmod3	61.4192	77.7616	27.1456	29.8271	-1.03325	4.59e-09	down
Gemin5	11.5796	12.6296	4.92159	4.96878	-1.03416	4.29e-07	down
Hsd17b7	3.42361	2.89099	1.31747	1.25415	-1.03487	0.00554436	down
Dbnl	187.332	191.682	73.2476	81.3722	-1.03534	2.79e-11	down
Mars	33.3019	34.247	14.0428	13.4975	-1.03619	1.8e-08	down
Ptcd3	12.8276	14.143	4.89939	6.10472	-1.0363	1.07e-06	down
Mknk2	37.255	36.9864	13.2685	16.9908	-1.03635	9.39e-08	down
Fancd2	3.47839	4.85059	1.66134	1.74307	-1.03705	0.000609309	down
Ppp1r8	42.2448	47.3241	17.3377	19.1553	-1.03847	3.75e-08	down
Uri1	9.12713	9.64417	3.83314	3.80878	-1.03881	9.74e-05	down
Macf1	12.4463	13.007	4.90175	5.45451	-1.03945	5.1e-11	down
Ttc27	18.7449	16.6519	5.79364	8.5854	-1.03957	0.000113063	down
Ubald2	21.2389	18.2592	9.25861	6.77289	-1.03998	0.000613872	down
Wbp1	33.2359	26.0821	11.4993	12.5457	-1.04071	2.75e-06	down
Tardbp	22.5828	26.9295	9.70356	10.4489	-1.04073	1.54e-08	down
Lmnb1	97.1093	131.129	46.9117	46.0627	-1.04105	7.35e-08	down
Gnptab	9.31119	8.22714	3.00934	4.10662	-1.04116	4.29e-05	down
Cct7	100.326	98.1131	36.3351	44.2041	-1.04223	9.85e-11	down
Top2a	44.5551	48.1331	19.1181	18.5114	-1.04294	2.65e-11	down
Elac2	16.2334	10.6102	4.817	6.02433	-1.04352	0.000260422	down
Uchl5	21.3597	23.2832	8.38098	9.73772	-1.04371	2.77e-06	down
Cnot3	6.00104	4.90819	2.19598	2.2158	-1.04457	5.97e-05	down
Pms2	4.3258	3.89627	1.508	1.81889	-1.04525	0.000160142	down
Trim13	20.218	19.4877	6.65431	9.41715	-1.04586	0.000408042	down
Ubxn2a	34.6343	32.7925	12.7609	14.5165	-1.04633	9.09e-08	down
Scyl3	10.2437	7.06626	3.77571	3.20304	-1.04658	9.18e-05	down
Rnf187	22.7936	13.0702	6.87336	7.54866	-1.04785	0.00130974	down
Cisd1	19.152	17.248	7.36639	7.33379	-1.04796	0.00185051	down
Mta1	8.59431	7.72675	2.91103	3.67543	-1.04905	0.000789877	down
Ppp1cb	12.8449	14.631	5.47821	5.63384	-1.0493	1.02e-08	down
Zeb1	9.68988	9.72887	4.11941	3.72107	-1.04986	4.95e-08	down
Smc4	63.9354	72.1418	28.6265	26.3065	-1.05164	2.41e-10	down
Plk4	13.3049	15.5795	5.5178	6.13744	-1.05305	2.79e-07	down
Snrnp40	5.86659	5.89496	2.21362	2.52479	-1.05315	0.000801436	down
Zfp783	2.69569	3.56548	1.10469	1.42474	-1.0533	0.00313714	down
Snrpa1	30.1692	28.2443	11.527	11.9779	-1.05383	4.28e-08	down
Pla2g16	3.47713	3.02841	0.952775	1.66263	-1.05421	0.00596283	down
Pptc7	4.3994	3.83981	1.7144	1.59713	-1.05438	0.00200279	down
Cdkn2d	72.7353	69.0726	29.0706	27.9429	-1.05522	9.54e-09	down
Ddx27	56.2788	52.8632	21.7356	22.1192	-1.05595	2.24e-11	down
Chst12	80.4968	86.116	33.0729	33.9413	-1.05633	4.07e-10	down
Mre11a	16.7374	19.6894	6.90467	7.76032	-1.05642	1.85e-07	down
Gemin2	11.1143	14.051	5.11201	5.02328	-1.05698	0.000364897	down
Gfpt1	3.51334	5.31603	1.66907	1.89124	-1.05768	0.000307544	down
Xpo7	3.73493	4.52317	1.68501	1.63528	-1.05869	4.48e-06	down
Vasp	103.15	144.798	51.5102	48.2492	-1.05939	1.62e-07	down
Ankrd10	49.0674	49.0389	17.4599	21.8699	-1.06033	6.76e-10	down
Baz1a	13.8111	13.8572	5.62104	5.4658	-1.06085	2.11e-08	down
Kpna2	65.8362	78.294	29.659	28.1739	-1.06117	4.65e-09	down
Naa15	7.00922	4.45526	2.18622	2.38586	-1.06145	1.47e-05	down
Sidt2	14.0191	17.4098	6.0946	6.5205	-1.06149	1.48e-06	down
Sgf29	40.7337	39.6086	14.4891	17.6753	-1.06182	9.25e-07	down
Traip	6.71531	7.37677	2.86884	2.77795	-1.06222	1.55e-05	down
4933427D14Rik	3.63454	5.46697	1.93648	1.72165	-1.06235	0.0019757	down
Jmjd6	13.8985	13.259	5.60229	5.25233	-1.06376	6.86e-07	down
Zfp707	9.4365	9.97316	3.80337	3.95426	-1.06539	0.00015538	down
Xrcc6	16.0686	17.8038	5.99752	7.54266	-1.06589	1.8e-06	down
Mthfd2	20.2805	16.8023	7.65336	7.12082	-1.06633	1.44e-06	down
Tsc22d1	22.2059	15.4441	6.36086	8.60371	-1.06783	2.26e-06	down
Hspd1-ps3	17.1777	18.3379	6.4676	7.70437	-1.06789	0.000193621	down
Ezh2	4.08495	4.15286	1.77788	1.50739	-1.06793	0.000317056	down
BC055324	6.69535	5.82837	1.93773	3.04905	-1.06802	0.00162591	down
Nr4a1	144.34	175.82	49.6461	78.2472	-1.06835	1.96e-06	down
Abhd14a	10.8466	10.6555	3.43425	5.13533	-1.06846	0.00198864	down
Mum1	11.9643	12.8498	4.56333	5.33113	-1.069	1.81e-08	down
Mogs	6.25057	6.39854	2.16167	2.87385	-1.07067	0.00315163	down
C330027C09Rik	13.107	17.5254	5.69857	6.52539	-1.07093	3.83e-06	down
Nt5c3	20.9186	19.9606	8.23239	8.01663	-1.07176	3.96e-08	down
Zcchc7	8.27479	8.62568	3.66732	3.05587	-1.07177	3.77e-07	down
Kif18a	2.74111	3.04065	1.29305	1.00808	-1.07211	0.000422643	down
Rbmx	33.7016	31.0361	13.5763	12.1366	-1.07229	2.62e-09	down
Ppp2r1b	32.9652	40.3873	13.7017	15.4971	-1.07323	8.3e-09	down
Uso1	7.42923	6.51866	2.38097	3.1519	-1.07356	6.49e-05	down
Gm20559	11.1424	16.2228	4.16688	6.73621	-1.07456	0.000337413	down
Zfp251	15.3039	16.823	6.48976	6.27379	-1.07457	2.32e-06	down
Ywhaz	388.704	417.947	156.919	163.412	-1.07478	1.99e-13	down
Naa10	8.90867	6.81641	2.96235	3.26075	-1.07485	0.00017709	down
Ifi47	188.809	195.093	74.6905	77.6943	-1.0749	1.12e-12	down
Gtse1	21.0173	21.8327	8.1475	8.85983	-1.07517	1.37e-06	down
Gart	28.171	30.1362	10.8437	12.2978	-1.07565	1.66e-08	down
Atxn10	205.241	215.564	82.4513	84.4263	-1.07645	1.03e-12	down
Fosl2	7.16977	10.3129	2.93604	4.00499	-1.07937	3.57e-05	down
Recql	9.2555	8.72126	3.50546	3.59905	-1.0799	2.1e-07	down
Eif5a	288.338	319.502	118.594	121.856	-1.08075	1.84e-12	down
Rasgrp2	2.41068	2.04147	1.00113	0.754492	-1.08141	0.000503083	down
Mrpl10	123.282	126.294	50.4425	48.1465	-1.08169	5.04e-11	down
Mlec	18.2927	20.4273	8.03708	7.27026	-1.08178	2.07e-08	down
Ttc39b	7.9704	9.36865	3.47686	3.38108	-1.0819	1.88e-07	down
Rfc5	13.0462	12.7237	5.60333	4.56629	-1.08241	2.27e-06	down
Cnot9	48.8647	62.4478	22.697	21.3181	-1.08325	1.72e-08	down
Golim4	12.225	13.8826	4.95828	5.35245	-1.08358	5.11e-09	down
Mcm7	42.0301	43.5137	17.7329	15.9672	-1.08573	2.58e-10	down
Hmga1	20.5898	17.5831	6.89014	8.11948	-1.0858	4.19e-05	down
Mitd1	18.1933	23.9104	7.43442	9.18764	-1.08629	2.24e-05	down
Shcbp1	14.3405	15.7973	6.57614	5.29753	-1.08647	2.64e-07	down
Spcs3	159.213	175.074	66.2359	65.4587	-1.08655	1.79e-12	down
Ahcy	8.20201	8.53325	3.03405	3.55191	-1.08751	0.000586184	down
Spc24	35.3192	41.0027	14.6597	15.3884	-1.0884	6.71e-08	down
Rmnd5b	36.9832	32.4058	13.2733	13.9507	-1.08936	1.38e-07	down
Pitpnc1	47.3879	58.9894	21.5237	20.3147	-1.09059	1.08e-09	down
Myo10	2.79787	3.26219	1.20929	1.173	-1.09073	0.000139806	down
Pola2	75.9488	90.8225	31.535	34.0074	-1.09129	1.17e-09	down
Prkd3	9.12382	10.405	3.98642	3.68295	-1.09167	3.02e-08	down
Csnk1g2	5.54008	5.57679	1.89057	2.46634	-1.09298	0.00037705	down
Elmo2	61.4232	66.7416	24.6085	25.6249	-1.09385	2.81e-12	down
Map4k2	9.49502	10.66	3.27251	4.62938	-1.09414	9.23e-06	down
Pdk3	19.3144	17.9418	7.65138	6.91388	-1.09527	4.02e-06	down
Rangap1	121.002	132.456	47.0368	52.1206	-1.09668	1.06e-11	down
43717	94.7694	95.2953	36.9231	37.224	-1.09951	3.21e-14	down
Sc5d	14.5894	17.9671	6.40211	6.32283	-1.09968	5.17e-07	down
Pdlim2	21.8696	24.9533	7.89298	10.3912	-1.10008	3.83e-07	down
Ube2t	4.04376	5.47625	1.74896	1.9748	-1.10019	0.00126365	down
Zfp3	11.5084	15.5782	5.55673	5.03449	-1.1006	0.00051707	down
B3galnt2	9.62393	11.1529	3.90584	4.20475	-1.10071	8e-07	down
Ctla2a	83.5958	98.2709	31.6998	39.3044	-1.10072	1.36e-08	down
Eri1	21.7431	14.5145	7.6775	6.39748	-1.1009	6.32e-07	down
Wdr75	8.54085	9.06346	3.35574	3.50821	-1.10116	7.52e-06	down
Srebf2	38.4399	50.7228	18.3327	16.4314	-1.10392	2.81e-08	down
Tsr1	29.5089	30.4642	11.446	11.8663	-1.10513	1.89e-09	down
Tfrc	15.5875	14.9592	6.4128	5.45018	-1.1053	3.01e-08	down
Smyd3	6.04201	7.5623	2.35671	2.93973	-1.10573	6.97e-06	down
Serpinb2	45.4732	38.181	13.3516	19.0534	-1.10743	1.34e-06	down
Rassf5	132.593	147.595	51.6928	57.0079	-1.10897	3.31e-12	down
Ankrd39	4.99049	4.76094	1.61417	2.16294	-1.10912	0.000813848	down
Hmmr	24.247	32.3906	10.2921	11.7103	-1.10959	1.34e-07	down
Fbxl14	9.66883	9.61925	3.28005	4.18135	-1.11161	0.000187235	down
Plekha2	55.9952	70.5321	23.0419	26.0101	-1.1117	1.44e-09	down
B3gat3	10.8803	11.0478	3.83915	4.6431	-1.11197	0.00206483	down
Tmem181b-ps	12.324	12.3173	4.78038	4.74673	-1.1124	1.11e-06	down
Ska1	11.0623	9.20218	3.602	4.21643	-1.11271	0.000233342	down
Fubp1	16.815	20.3636	6.58878	7.80662	-1.11302	1.7e-09	down
Erap1	24.2662	32.0337	10.9253	10.8846	-1.11334	1.62e-08	down
Actl6a	44.5862	48.843	18.0611	18.0532	-1.11399	1.16e-10	down
Lig1	41.7635	48.1764	17.8478	16.9212	-1.11451	4.26e-10	down
Cdc25c	13.8849	17.8042	6.25212	6.01063	-1.11483	0.000174762	down
Brca2	1.7305	1.49021	0.592996	0.647028	-1.1162	0.000568788	down
2510002D24Rik	17.0305	15.3636	6.36347	6.11408	-1.11628	0.000292899	down
Dnajc1	17.4333	17.6563	6.11416	7.40816	-1.11744	2.88e-10	down
Rrp9	30.872	27.6617	10.1557	12.3732	-1.11745	8.71e-08	down
Slc19a1	18.6249	18.7018	6.82128	7.55882	-1.11768	1.85e-08	down
Ildr1	4.62856	5.94085	1.7976	2.28311	-1.11823	0.00112851	down
Ublcp1	13.3173	11.6094	4.60861	4.97539	-1.11839	5.52e-05	down
Usp20	6.54271	7.63307	2.53436	2.9312	-1.11872	1.09e-06	down
Gm10052	34.179	28.9885	13.1335	11.131	-1.11928	0.000106421	down
Mdn1	4.12915	4.24597	1.38817	1.83453	-1.11983	2.17e-07	down
B4galt5	7.08245	10.2085	3.19497	3.47504	-1.12101	0.000159187	down
Pde7a	4.75805	4.2121	1.40353	2.03877	-1.12153	0.000142823	down
Ydjc	3.17466	2.48278	1.17247	0.994165	-1.1224	0.00374702	down
Ccdc69	24.8397	25.7745	8.5851	10.8384	-1.1238	7.34e-06	down
Hgh1	24.299	19.0636	8.34001	8.24797	-1.12417	1.16e-05	down
Lrrfip2	8.78657	4.52258	2.67066	2.39611	-1.12548	0.000667898	down
Sdr39u1	25.5123	24.4631	10.5411	8.58967	-1.12611	8.51e-05	down
Mri1	11.7154	7.94455	3.17804	4.32157	-1.12629	0.000414859	down
Gins3	9.3015	8.76468	3.97544	2.9346	-1.12703	0.000491806	down
Polr1b	7.58678	7.2282	2.46154	3.20138	-1.12825	1.37e-05	down
Rassf7	11.1386	12.8304	4.07297	5.10471	-1.12859	0.000340483	down
Gm4353	15.4249	19.577	5.82962	7.58274	-1.12891	0.000445554	down
Tmub1	17.9288	18.7753	5.78741	8.24198	-1.12973	0.000112079	down
Eme1	14.5968	18.4459	6.77122	5.86871	-1.13113	1.68e-05	down
Aimp2	28.7136	23.3054	9.52854	10.2371	-1.13442	7.25e-06	down
Ncbp1	18.8147	16.0828	6.84214	6.41848	-1.13509	4.03e-07	down
Aste1	2.02129	2.43595	0.95757	0.742051	-1.13522	0.0046902	down
Pdlim1	11.1013	9.4757	4.22469	3.59197	-1.13547	1.54e-06	down
Gm4737	23.1883	23.5841	8.98575	8.80513	-1.13621	1.09e-06	down
Anp32b	105.597	59.2675	30.8898	31.4667	-1.13636	5.6e-06	down
Diaph3	4.26607	6.98309	2.37228	1.9257	-1.13649	0.00172117	down
Rnf123	10.357	11.4289	4.58136	3.70696	-1.13698	3.33e-07	down
Akt2	45.2602	46.1631	17.2682	17.4825	-1.1372	1.93e-13	down
Cdv3	63.879	68.7943	23.8862	26.5119	-1.13894	4.65e-13	down
Zw10	23.0877	24.5782	8.60696	9.49623	-1.13909	9.85e-09	down
Dnajc15	31.7846	32.1167	10.2149	14.0209	-1.14036	0.00100817	down
Ebna1bp2	85.0727	79.5292	27.9156	34.4487	-1.14085	3.35e-11	down
Kars	135.116	171.776	58.2887	58.1791	-1.14239	5.38e-11	down
Ppp1ca	1268.83	1314.35	467.397	510.682	-1.14308	3.24e-15	down
Prps1l3	47.5802	42.6706	16.6765	17.4375	-1.14344	1.86e-08	down
1110004E09Rik	36.3708	30.7467	12.7472	12.6019	-1.1437	2.58e-06	down
Stil	7.42028	11.7194	3.70775	3.56323	-1.14413	5.02e-05	down
G3bp1	148.723	164.066	55.888	62.489	-1.14462	1.27e-13	down
Rasa2	2.95722	2.68267	0.821672	1.30553	-1.14695	6.38e-05	down
Smarcc1	6.85421	7.14329	2.58914	2.6958	-1.14728	3.71e-07	down
Gm10093	39.5386	44.7088	15.6778	16.1369	-1.14815	2.46e-08	down
Lnpep	24.0531	26.3465	8.68976	10.3125	-1.15006	2.15e-09	down
Ccdc25	17.9759	18.6091	6.15775	7.62158	-1.15078	3.3e-08	down
Asrgl1	20.4349	18.1987	6.99312	7.5325	-1.15104	1.03e-08	down
Sars2	5.37361	5.77404	2.18826	2.01004	-1.15143	0.000990138	down
Exosc3	74.6367	68.4292	26.8225	26.9418	-1.15214	1.75e-09	down
Maz	23.8548	24.0804	9.39116	8.6384	-1.15226	3.41e-08	down
Tmco4	12.9937	12.7912	4.19279	5.49814	-1.15312	5.78e-06	down
Kif2a	3.34167	3.99216	1.38875	1.37272	-1.15328	0.000327097	down
Piga	4.46972	4.20794	1.44808	1.81102	-1.15341	0.000115739	down
Gse1	2.36553	2.05703	0.761289	0.897692	-1.15393	0.000330549	down
Med30	86.0343	71.2404	29.4938	29.4561	-1.15442	9.1e-08	down
Polq	2.01917	2.66497	0.895004	0.86881	-1.15468	0.000610132	down
Dlat	30.158	36.1708	12.2035	12.7418	-1.15484	7.46e-10	down
Lgals3	410.744	427.245	145.218	169.398	-1.15542	1.18e-13	down
Wdhd1	11.638	13.7001	4.51419	5.01006	-1.15544	3.12e-08	down
Nars2	4.82755	4.89813	1.87002	1.77829	-1.15624	1.53e-05	down
Hk1	21.8867	28.7076	8.9096	10.1103	-1.15667	5.7e-09	down
Rfc4	28.103	26.9458	10.1712	10.4321	-1.15866	2.23e-06	down
Bri3bp	6.46896	5.0324	2.49439	1.79904	-1.15925	6.53e-05	down
Pole2	4.88645	5.95584	1.91464	2.15018	-1.15989	0.00273988	down
Kit	2.95066	3.8026	1.27341	1.25131	-1.16467	0.00010169	down
Knl1	15.0122	16.3064	5.85488	5.83183	-1.16474	1.35e-10	down
Dnajc9	25.6029	29.3802	10.1664	10.3592	-1.165	1.36e-07	down
Fxn	7.63099	6.13381	2.22623	2.89165	-1.1655	0.00448918	down
Tle3	8.60705	8.38529	3.03402	3.29589	-1.16572	9.41e-10	down
Nolc1	57.1604	55.3972	19.816	22.0975	-1.16624	7.2e-13	down
Cd82	63.5093	59.9638	24.2303	21.6796	-1.16785	7.62e-12	down
Tmem201	5.78767	6.02947	2.26723	2.12976	-1.16832	3.45e-07	down
Nop9	18.4174	8.82167	5.33304	4.72342	-1.16895	0.000434328	down
Cetn2	70.9847	76.651	24.352	30.5782	-1.16902	5.05e-09	down
Nol9	8.78698	7.83607	3.33903	2.83318	-1.16903	4.78e-06	down
Uhrf1	25.7361	33.0432	10.6696	11.2238	-1.16974	1.42e-08	down
Donson	11.5393	5.63062	3.72595	2.60479	-1.17073	0.00422392	down
Arf6	16.7833	16.2615	5.68491	6.56215	-1.17298	0.000114411	down
Ints13	17.5147	20.2282	6.37095	7.64143	-1.17305	1.03e-09	down
Mtfr2	11.8514	15.6544	5.40069	4.82451	-1.17313	0.000138295	down
Tmem30a	34.9273	28.9524	12.2635	11.3558	-1.17413	3.76e-11	down
Hmgn5	8.32712	12.0035	4.64494	2.90942	-1.1749	0.00346949	down
Tcf3	13.0875	13.4588	5.55386	4.25606	-1.17794	1.48e-06	down
Fam92a	7.86048	7.33838	2.77085	2.833	-1.17989	6.41e-06	down
Zyx	162.86	162.686	60.9453	59.1118	-1.18048	1.72e-16	down
Rad51	5.29735	5.74684	2.15698	1.91769	-1.18117	8.36e-06	down
Sp4	10.0347	8.50488	3.52351	3.29237	-1.18262	3.4e-07	down
1300002E11Rik	4.34996	3.77039	1.16658	1.81918	-1.1828	0.00277955	down
Eml4	10.2513	9.39208	3.25142	3.9724	-1.18343	5.49e-07	down
L3mbtl3	2.52091	2.40987	0.989779	0.823788	-1.18375	0.000166923	down
Syncrip	15.0742	14.5321	4.93428	5.9527	-1.18434	3.06e-11	down
Nomo1	15.2355	13.8378	5.19499	5.48747	-1.18451	1.93e-09	down
Bcl9l	3.81485	4.74148	1.39907	1.74914	-1.18717	4.62e-05	down
Tspan13	77.2069	79.8862	31.2146	26.458	-1.18742	1.74e-11	down
Bak1	10.423	23.1433	6.87504	5.53325	-1.18757	0.00173434	down
Ankrd44	17.3279	16.4383	6.21884	6.15097	-1.18943	7.9e-14	down
Nup93	28.0644	33.0813	11.2917	11.1199	-1.19172	4.96e-10	down
Rpl27	28.2988	26.7091	8.07689	12.0396	-1.19201	2e-05	down
Ankrd9	5.72046	5.52125	2.4272	1.68262	-1.1926	0.00149189	down
Ube2j2	24.5251	23.7866	7.64954	10.0107	-1.19303	7.62e-09	down
Gm16973	4.27633	4.96322	1.88784	1.49259	-1.19438	0.00869747	down
Prodh	5.09634	5.36048	1.83664	1.98375	-1.19489	0.000676218	down
Eif1ax	36.4491	33.2686	12.6297	12.7928	-1.19556	7.97e-13	down
Tbrg4	18.6742	16.2944	6.11191	6.62039	-1.19704	3.5e-08	down
Mmgt2	12.4922	11.9816	4.93378	3.98391	-1.19724	1.89e-07	down
Rrm1	48.3906	52.4634	18.6006	18.1794	-1.19774	4.16e-15	down
Rabgap1l	5.78146	5.69972	2.21831	1.96428	-1.19794	4.21e-11	down
Mamdc2	11.0442	8.38021	2.76992	4.28381	-1.19899	0.000183038	down
Msh3	3.36337	3.3953	1.15767	1.30271	-1.19947	3.43e-06	down
Ccnc	20.6795	22.7587	7.81591	7.99312	-1.20102	2.47e-10	down
Rai1	3.92371	3.39769	1.19956	1.45862	-1.20102	1.17e-05	down
Limk2	16.3731	20.0404	7.33874	5.91637	-1.20202	2.3e-08	down
Coro1a	1848.49	1791.28	659.497	661.295	-1.20341	1.1e-18	down
Psph	4.13775	3.94148	1.18927	1.74101	-1.20393	0.00148755	down
Ccne2	11.99	16.8464	6.38826	4.10615	-1.20421	6.78e-05	down
Slc25a40	4.18704	4.78002	1.45963	1.79748	-1.2045	9.93e-06	down
Eif3b	12.5239	11.3049	4.12924	4.50499	-1.2045	1.96e-06	down
Isyna1	98.9642	83.7565	32.1976	33.9698	-1.20459	9.32e-13	down
Higd1a	6.86523	8.44279	2.60942	2.9547	-1.20464	0.00023536	down
Ptpn2	22.6999	25.3777	8.15328	9.30027	-1.20494	2e-08	down
Fanci	7.7129	11.9452	3.85771	3.29009	-1.20699	1.71e-05	down
Exo1	3.56426	3.24725	1.30368	1.15847	-1.20809	2.89e-05	down
Prmt5	12.0267	12.4106	4.36677	4.47358	-1.20883	2.63e-07	down
Tstd3	50.0864	58.3243	19.6176	19.6347	-1.20927	5.39e-09	down
Aff3	1.50651	1.52412	0.536867	0.558582	-1.20974	0.00937325	down
Grk6	13.7661	13.9433	5.01336	5.00006	-1.21007	3.78e-08	down
Cox18	18.5557	19.1191	6.92053	6.68613	-1.21117	1.53e-07	down
Scap	4.42314	4.53323	1.66573	1.56746	-1.21177	7.16e-06	down
Depdc1b	9.00971	10.1149	3.65386	3.25143	-1.21282	1.62e-05	down
Idh3a	25.4557	26.0598	9.03187	9.54686	-1.21314	1.25e-11	down
Ncapg2	11.4527	14.6576	5.13765	4.28497	-1.21511	1.06e-08	down
Fbxo22	34.5278	37.925	12.2228	13.8867	-1.2153	3.26e-09	down
Smc5	25.4521	30.4753	10.1075	10.0613	-1.21533	2.67e-11	down
Prmt1	24.8379	36.304	10.5988	11.485	-1.21586	2.56e-07	down
Rexo5	6.30024	6.93518	2.17519	2.59083	-1.21647	1.89e-05	down
Shmt1	12.3719	12.6998	4.42406	4.58658	-1.2182	1.99e-07	down
Tmem181c-ps	14.1623	19.5912	5.75101	6.4127	-1.21873	0.000508182	down
Setd4	2.42317	2.15684	0.904988	0.735579	-1.22084	0.00760672	down
Nop56	39.1957	40.7587	13.4827	15.2008	-1.221	4.2e-12	down
Impa1	19.616	21.3666	7.75884	6.94057	-1.22183	2.31e-10	down
Cd37	109.493	104.643	38.7517	37.8446	-1.22394	5.05e-16	down
Kif14	1.77692	2.47326	0.846996	0.677798	-1.22519	0.000583722	down
Suz12	14.8437	12.1593	4.15385	5.48062	-1.22554	2.4e-07	down
Micu2	31.9714	17.0187	9.94808	7.432	-1.22774	3.67e-05	down
Idi1	17.16	15.523	5.05106	6.59822	-1.22838	2.89e-07	down
Haus3	50.5325	55.5757	19.1761	18.6966	-1.22902	4.86e-13	down
Ppcs	53.8904	56.6285	18.9515	20.4559	-1.22993	5.31e-10	down
Napsa	14.93	14.5095	4.77941	5.70562	-1.23048	2.04e-06	down
Papolg	15.323	19.4759	4.68797	7.73723	-1.23087	3.51e-06	down
Sik3	1.83415	1.98074	0.716014	0.642647	-1.2321	0.000556177	down
Ipp	8.47689	11.4169	3.38531	3.71505	-1.23225	0.000432206	down
Prkab1	65.2652	60.8087	22.8059	22.006	-1.23272	8.66e-14	down
Dscc1	7.96497	7.75923	2.96534	2.62249	-1.23367	3.9e-06	down
Lrrc24	6.49715	4.80392	2.14863	1.84742	-1.23673	0.000264422	down
Gstp1	125.692	76.6989	29.2164	42.2116	-1.23748	9.78e-06	down
Larp1b	1.57423	1.96657	0.422217	0.836064	-1.2375	0.00749171	down
Myc	165.261	195.722	57.5612	70.546	-1.23845	3.23e-12	down
Kif11	42.8537	63.2041	21.0725	16.6147	-1.23906	3.46e-08	down
Ddx21	51.4341	49.3357	17.4234	18.2478	-1.2391	4.16e-15	down
Pitpnm1	29.6192	32.3449	10.1347	11.8171	-1.23984	1.84e-12	down
Gmds	12.7994	14.0563	4.85991	4.65232	-1.2402	4.07e-07	down
Tob1	7.11057	4.41145	2.20422	1.8501	-1.24119	0.00542109	down
Xlr4c	5.25199	5.6419	1.8594	1.98903	-1.24375	0.00349675	down
Cd320	20.5416	23.2346	7.17478	8.28505	-1.24491	1.03e-07	down
Srpk1	27.9538	27.9803	8.95262	10.7772	-1.24493	2.19e-13	down
Apobr	32.5709	41.679	13.6652	12.5675	-1.24579	8.46e-10	down
Atad3a	33.4486	21.6511	9.08357	10.2559	-1.246	1.12e-07	down
Pqlc3	25.1503	29.8621	9.35471	10.0514	-1.2471	4.47e-11	down
Pold1	22.3665	27.7265	8.99533	8.67985	-1.24728	5.77e-10	down
Utp4	34.3809	28.6767	10.3059	11.8173	-1.25004	2.31e-10	down
Timeless	17.5217	18.2823	6.23707	6.34831	-1.25042	1.9e-11	down
Slamf7	34.1448	34.8744	11.1564	13.0945	-1.25078	3.76e-12	down
Myo1g	41.5656	47.138	14.6494	16.547	-1.25084	1.78e-13	down
Orc1	5.38487	6.93534	1.69124	2.64121	-1.25305	0.000770868	down
Hes6	85.4387	95.144	31.8458	31.5501	-1.25311	1.55e-12	down
Selenoi	2.79414	2.79564	0.839904	1.12009	-1.25347	5.73e-06	down
Chaf1b	16.0795	16.5787	5.66203	5.79086	-1.25362	3.59e-10	down
Pclaf	51.1244	52.8972	17.9989	18.4695	-1.25407	5.16e-15	down
Ccdc171	2.03624	1.97896	0.709327	0.697017	-1.25455	0.00318612	down
Msi2	5.9121	5.6725	1.84286	2.21274	-1.25512	2.67e-08	down
Anxa2	53.8821	49.9189	17.5583	18.734	-1.25648	4.13e-14	down
Plcb4	1.45952	1.05022	0.345541	0.529459	-1.25669	0.00878263	down
Tshz3	4.20672	3.03923	0.982124	1.54223	-1.258	0.00108244	down
H2afx	155.903	210.21	61.3023	66.9523	-1.2588	1.82e-10	down
Eno1b	148.526	165.584	52.7732	57.0283	-1.25933	4.37e-14	down
Cep76	9.70553	10.4487	3.2875	3.74939	-1.26064	9.34e-07	down
Cdca4	39.785	40.7707	13.9156	14.1906	-1.26087	1.05e-13	down
Akna	56.4595	63.5209	20.3028	21.5891	-1.26112	1.15e-14	down
B130021K23Rik	9.2951	9.24946	3.16055	3.30478	-1.26159	4.2e-05	down
Aen	7.11043	7.49832	2.36362	2.73195	-1.26178	5.41e-07	down
Wdr43	63.177	70.9673	20.9222	25.871	-1.26259	5.9e-12	down
Gm4202	30.4155	38.3592	12.1122	11.902	-1.26291	7.04e-05	down
Aak1	5.03272	4.90653	1.46928	1.99241	-1.26291	2.35e-09	down
Usp42	4.46968	4.25316	0.943221	2.09369	-1.26327	0.00120418	down
Rfx7	1.87938	2.32121	0.858287	0.607241	-1.2636	4.6e-05	down
Endod1	41.7938	48.9951	16.3427	15.3033	-1.26404	1.33e-12	down
Dis3	17.3075	14.0886	5.71636	5.18719	-1.26419	4.21e-08	down
Pctp	6.96037	6.68975	2.43088	2.31286	-1.26568	0.000248845	down
Cdc14a	7.44133	8.5298	2.68158	2.87613	-1.26631	2.86e-10	down
St5	5.66106	6.50009	1.77616	2.45606	-1.26635	1.45e-05	down
Crem	19.3929	27.1261	6.43419	9.78152	-1.26674	4.65e-07	down
Arhgap9	256.632	249.571	86.6319	88.7679	-1.27011	2.64e-19	down
Zbtb25	7.418	7.79828	2.2819	2.98423	-1.27303	8.32e-05	down
Utrn	13.2109	9.62793	3.85069	4.02526	-1.27307	3.2e-11	down
Mtbp	6.04644	8.01502	2.02238	2.85378	-1.27355	2.24e-05	down
Desi1	17.0135	13.368	6.20003	4.27464	-1.27409	1.68e-06	down
Gnl3l	23.042	23.7385	7.2812	8.87866	-1.27546	2.34e-11	down
Prim1	13.6803	12.7988	4.26465	4.87128	-1.27572	4.78e-08	down
Nop58	33.1171	32.1676	11.0117	11.4876	-1.2779	4.64e-17	down
Ermp1	6.14768	6.35155	2.03093	2.27762	-1.27852	1.17e-08	down
Cd1d1	3.73	4.60066	1.34912	1.52657	-1.2792	0.00577741	down
Timm8a1	33.8072	28.9871	9.94486	11.5523	-1.28569	2.58e-07	down
Pigl	9.32284	10.7444	3.40498	3.48245	-1.28641	6.58e-05	down
Pus7l	14.3477	10.2378	4.1344	4.25088	-1.28841	2.35e-06	down
Dhfr	11.6993	12.0631	4.51948	3.61076	-1.28911	1.68e-08	down
Tap2	75.9297	88.9708	27.719	28.7534	-1.28957	2.62e-14	down
Klhl12	1.59598	2.31145	0.719202	0.620645	-1.29101	0.000283268	down
Bcr	1.33751	1.50218	0.397645	0.573511	-1.29118	0.00456422	down
Rif1	5.50015	5.32825	1.68676	2.01056	-1.2913	1.68e-08	down
Rbm15b	2.42297	2.62797	0.774576	0.951416	-1.29182	0.000571757	down
Cdyl	4.19065	2.77965	1.02867	1.33992	-1.29254	0.00186046	down
Ldha	416.509	417.415	140.096	144.324	-1.29334	2.92e-20	down
Evl	18.8182	29.3451	8.52338	7.9716	-1.29343	1.05e-06	down
Arhgef5	1.96556	2.58698	0.710844	0.843383	-1.29603	0.000143338	down
Plekha5	7.27754	6.5705	2.23477	2.45531	-1.30197	1.68e-09	down
Slc39a6	39.6207	41.2313	13.3753	14.0431	-1.30214	3.62e-14	down
Set	186.635	183.788	56.871	68.5676	-1.30357	1.16e-16	down
Rps6ka5	2.98404	2.87609	0.862946	1.12053	-1.30385	2.69e-06	down
Rlf	5.54587	3.97494	1.58288	1.62611	-1.30557	6.9e-07	down
Riok1	14.8367	14.0955	4.55972	5.21189	-1.30678	5.21e-13	down
Ripor2	14.0209	11.779	3.98217	4.71426	-1.30796	3.23e-12	down
Fbxl8	16.6183	13.3701	4.92116	5.17941	-1.30817	3.99e-06	down
Suco	5.63239	6.58939	2.00651	2.12202	-1.3095	2.89e-08	down
Chd1l	18.0389	17.3784	5.92516	6.00203	-1.31109	9e-11	down
Dffb	6.34469	6.53668	1.77245	2.56765	-1.31141	0.000379559	down
Ptprc	204.601	211.488	66.7626	73.2713	-1.31304	3.33e-20	down
Asns	10.9555	14.0589	4.26419	4.17131	-1.31333	4.4e-06	down
L1cam	2.80338	2.23081	0.872349	0.815051	-1.31495	0.000214403	down
Nol10	33.6717	31.1357	9.02521	12.7304	-1.31529	2.77e-09	down
Cdca2	26.8665	36.3653	11.6099	9.67409	-1.31626	4.76e-10	down
Abhd17b	3.47479	4.46654	1.25233	1.41831	-1.31749	0.00683192	down
Ksr1	3.64301	1.88915	0.733172	1.11008	-1.31788	0.00214375	down
Rasd1	12.0708	11.6654	2.3805	5.57559	-1.31818	0.00275809	down
Zc3h7b	3.23628	4.50144	1.19917	1.40363	-1.31819	0.000136017	down
Wdr76	2.4587	3.27794	1.1415	0.786001	-1.31914	0.000761887	down
Adamts10	27.6752	31.7928	9.88445	10.0442	-1.32063	2.89e-13	down
Slc2a1	51.2311	46.8985	16.3775	16.432	-1.32075	4.71e-15	down
Ttk	6.13591	7.09378	2.62723	1.80505	-1.32113	1.62e-05	down
Qpct	25.1397	18.6859	6.71693	7.88822	-1.32245	8.7e-07	down
Abhd2	6.60566	6.05969	2.15641	2.06528	-1.32515	3.89e-10	down
Rad18	13.9118	15.4574	5.11201	4.69374	-1.32551	1.05e-10	down
Gmcl1	1.4595	1.45087	0.493543	0.477027	-1.32569	0.00592501	down
Plscr1	39.537	43.3394	12.184	15.4741	-1.32612	2.07e-10	down
Taf4	4.32674	3.69242	1.02317	1.64217	-1.32826	0.000543131	down
Serbp1	73.8983	66.0952	22.3329	24.1521	-1.3305	3.05e-20	down
Bin2	317.949	344.54	101.102	119.221	-1.33091	4.98e-17	down
Zfp507	1.65045	1.10364	0.453155	0.457833	-1.33145	0.00400778	down
Bop1	28.0968	25.4684	7.68066	10.0909	-1.33185	7.9e-09	down
Stx11	5.94759	4.73901	1.8722	1.668	-1.33192	4.91e-05	down
Crot	11.3451	14.8438	4.43882	4.27662	-1.33253	1.15e-08	down
Slc4a1ap	17.7468	20.2529	5.61469	7.0141	-1.33268	2.23e-10	down
Arpc5l	14.7235	14.6393	4.64841	5.09566	-1.33277	4.46e-10	down
Gm37262	7.41217	6.15999	2.08056	2.41358	-1.33314	0.0018577	down
Nat10	17.9878	12.3381	4.81629	5.20597	-1.33358	1.49e-09	down
Pabpc4	7.65827	7.9251	2.33514	2.83301	-1.33427	2.65e-06	down
Eno3	12.1903	12.0229	3.71575	4.30433	-1.33535	5.3e-05	down
Nab1	16.5135	17.6664	5.62498	5.70363	-1.3356	2.46e-10	down
Rps7	6.52439	7.08434	1.59036	2.92056	-1.33578	0.00312328	down
Vopp1	9.5154	6.93967	2.70132	2.72803	-1.33663	2.02e-09	down
Polr1a	7.67839	7.45392	2.46938	2.53089	-1.33857	4.65e-12	down
Kcnab2	22.1939	30.1928	9.26738	8.08854	-1.3393	4.12e-10	down
Gtf2h3	3.6368	3.85363	1.19036	1.28422	-1.3402	1.88e-05	down
Trim36	12.0988	12.6974	4.63695	3.5451	-1.34161	1.71e-08	down
Mllt3	3.14411	4.06004	1.21226	1.16971	-1.34182	4.47e-07	down
Lrrc8c	30.0583	36.2833	11.119	10.7844	-1.34271	3.43e-14	down
Slc37a1	13.9588	14.8062	5.14329	4.34219	-1.34278	1.67e-08	down
Tecpr1	8.50058	7.47375	2.71061	2.53827	-1.34523	2.33e-12	down
Ptger3	2.8506	2.76316	1.20067	0.644371	-1.34621	0.00163326	down
E2f4	29.8239	28.2071	9.38413	9.68444	-1.34626	7.66e-11	down
Chd7	10.625	10.6371	3.20097	3.77824	-1.34868	1.32e-13	down
Sptbn1	13.1057	18.4182	5.02755	5.33871	-1.35058	2.24e-11	down
Taf9b	25.741	25.0668	8.03481	8.61461	-1.35065	1.76e-11	down
Cdk17	7.51376	7.21509	2.23842	2.58027	-1.3528	3.3e-08	down
Unkl	5.02105	6.92193	1.79651	2.12022	-1.35459	7.1e-06	down
Psip1	7.18944	6.25151	2.23285	2.15347	-1.35491	5.04e-07	down
Tbc1d22b	3.6792	2.72892	0.99001	1.09755	-1.35499	0.00129012	down
Slamf6	10.2911	11.5767	3.47252	3.6696	-1.3575	9.32e-13	down
Ppp6r1	6.38905	5.4191	1.67696	2.16545	-1.35872	6.64e-06	down
Spag5	11.6393	13.409	4.3249	3.84597	-1.35958	7.51e-10	down
Eno1	148.202	147.328	44.4767	51.7758	-1.35988	4.34e-19	down
Elf4	14.6745	13.9079	4.63988	4.66011	-1.36048	2.82e-12	down
Polr3g	5.95652	5.25087	1.98871	1.65254	-1.36149	3.39e-05	down
Mcm2	61.3532	61.9177	19.2962	20.7944	-1.36209	2.67e-19	down
Ahdc1	1.6672	2.12314	0.709247	0.52576	-1.36289	0.000638816	down
Rapgef1	14.8423	14.2987	4.5456	4.90709	-1.36518	2.55e-13	down
Ppif	8.13412	9.16681	2.36424	3.25454	-1.36579	4.44e-07	down
Pgk1	193.211	168.373	55.6243	61.2152	-1.36942	3.09e-18	down
Mcm4	46.429	49.028	14.2277	16.6561	-1.37029	1.97e-14	down
Ncapg	12.2254	14.8762	4.4906	4.28116	-1.37162	4.77e-11	down
Riox2	4.12127	4.46112	1.26121	1.51256	-1.37218	2.38e-05	down
Heg1	2.02511	2.19925	0.632138	0.731506	-1.37396	5.39e-06	down
Itgb3	4.28865	5.13137	1.46892	1.57465	-1.3741	5.18e-06	down
Clspn	6.73859	7.33063	2.03966	2.49994	-1.37463	1.82e-08	down
Gen1	2.58259	3.55386	1.11659	0.864472	-1.37722	7.13e-05	down
Nfatc2ip	3.28214	6.69602	1.87621	1.35607	-1.37749	0.00289103	down
Zfp125	4.28144	3.75668	1.41938	1.16229	-1.37804	0.00123206	down
Blm	11.34	12.1624	3.97432	3.58774	-1.37833	1.28e-12	down
Auh	17.5083	18.7188	5.2863	6.36387	-1.37919	4.09e-14	down
Sorl1	12.3142	10.6988	3.72624	3.65701	-1.37954	2.77e-14	down
F5	3.56829	2.08945	0.813111	0.993537	-1.38065	0.000289677	down
Tdp2	27.4389	17.3036	7.08234	7.21078	-1.38133	4.13e-08	down
Gpd2	27.3679	24.2191	7.86125	8.66283	-1.3822	2.07e-15	down
Lbr	74.5097	83.3873	24.8822	25.7623	-1.38347	5.84e-18	down
Cbx2	2.74082	3.52265	1.33279	0.679081	-1.38348	0.00374702	down
Cbx3	7.95337	9.95447	3.17378	2.57594	-1.38361	5.36e-08	down
Pif1	3.43297	5.91487	1.31694	1.69408	-1.38365	0.000534767	down
S100a10	57.1731	61.4677	16.2977	21.7222	-1.38436	1.79e-09	down
Gm8210	23.3628	25.0768	5.98213	9.51218	-1.38695	0.00271991	down
Eif2d	24.1352	22.7022	7.02448	7.91065	-1.38958	7.79e-16	down
Fam149b	1.16548	1.30386	0.335323	0.450322	-1.39532	0.00192211	down
4930453N24Rik	14.468	15.3694	3.84201	5.63262	-1.39747	2.05e-09	down
Gm37297	3.51552	6.81442	1.45438	1.84056	-1.39943	0.00517756	down
Zcwpw1	4.09607	5.00296	1.73361	1.15079	-1.40174	3.65e-05	down
Inpp5b	32.5114	40.7154	10.7279	12.4483	-1.40434	1.05e-12	down
Hmga1-rs1	71.3525	72.3913	22.4546	22.8903	-1.40613	1.3e-14	down
Ifi214	4.01356	3.93664	0.82297	1.68105	-1.40819	7.32e-05	down
Gbp5	2.64934	3.73677	1.03691	0.980022	-1.4093	7.46e-05	down
Ikzf1	62.572	54.9111	17.5235	19.3997	-1.40956	1.06e-18	down
Chaf1a	20.9142	18.9611	7.16229	5.36822	-1.40996	1.67e-09	down
Armcx5	17.5541	16.1495	4.41597	6.17474	-1.41049	1.81e-09	down
Fasn	13.9108	12.342	3.65679	4.57418	-1.41322	1.5e-13	down
Slc9a3r1	279.153	263.539	75.0759	95.1459	-1.41357	2.72e-17	down
Nedd9	35.0093	39.9451	11.3785	12.1526	-1.41472	1.55e-16	down
Asf1b	29.8958	36.6954	10.6506	10.267	-1.41495	1.2e-10	down
Rpa2	74.1412	81.2733	23.5727	25.1816	-1.41524	3.1e-17	down
Zfp512	28.3116	32.5684	9.33802	9.7682	-1.4153	5.36e-16	down
Pold2	34.9006	32.0425	10.806	10.1556	-1.41535	5.89e-11	down
Golm1	35.5981	38.1121	11.2098	11.9021	-1.41564	5.2e-16	down
Tyms	11.8839	13.5295	3.57186	4.40006	-1.41597	1.59e-10	down
Bicdl1	4.85766	4.86337	1.74061	1.29957	-1.41839	2.03e-06	down
Glmn	17.4441	19.669	4.65145	6.9329	-1.42306	1.55e-07	down
Mcm5	93.2442	101.123	29.9574	30.6657	-1.42337	7.43e-20	down
Rrp1b	8.49901	9.82868	2.42821	3.2909	-1.42379	2.4e-09	down
Nudcd1	14.3658	13.8461	4.52643	4.25318	-1.42497	1.38e-09	down
Ccdc117	15.9525	10.0347	3.80139	4.22531	-1.4298	6.81e-07	down
Znrf3	5.85739	6.15032	1.85696	1.87051	-1.42986	2e-09	down
Mfng	90.1064	91.2688	26.1837	30.0933	-1.43005	4.98e-18	down
Aacs	18.534	20.9266	5.9295	6.32219	-1.43064	1.47e-11	down
Apobec3	46.9883	48.048	14.7334	14.7407	-1.43075	5.63e-20	down
Msh2	32.402	40.268	10.5297	12.0308	-1.43205	6.06e-14	down
Sash3	252.321	276.21	81.7937	81.9747	-1.43294	1.52e-21	down
Atp6v0a2	32.2998	32.3998	9.57578	10.4534	-1.43317	2.94e-18	down
Dtl	10.7326	11.7486	3.35307	3.59236	-1.43731	8.68e-16	down
Ctps	25.2579	25.2494	6.4004	9.1849	-1.43791	4.24e-10	down
Ticrr	2.78624	3.13157	0.939701	0.887282	-1.4388	6.58e-07	down
Sipa1l1	10.5312	13.3315	3.72078	3.64815	-1.43989	2.26e-13	down
Nt5c3b	71.3872	72.9389	21.244	23.23	-1.44007	7.57e-19	down
Sapcd2	8.79825	9.68419	2.65748	3.03921	-1.44085	2.88e-07	down
Phf6	13.9271	14.6212	4.36397	4.42944	-1.44104	5.33e-14	down
Prdx6	102.497	96.3978	28.2245	32.8496	-1.44408	2.64e-20	down
AC153546.1	117.776	119.21	34.9397	37.84	-1.44483	2.48e-12	down
Shmt2	80.1316	78.3491	24.3829	24.2586	-1.44514	6.74e-20	down
Rnf166	57.5097	52.4465	18.1289	15.5777	-1.44586	6.77e-14	down
Hdhd5	18.7802	18.0253	4.96441	6.3158	-1.44706	1.67e-11	down
Gramd1a	54.7986	58.9995	14.5699	20.2784	-1.45001	4.77e-14	down
Cep97	1.7217	2.46535	0.66506	0.619715	-1.45118	9.79e-05	down
Slc38a1	32.7322	28.7375	9.45374	9.27736	-1.45403	1.76e-19	down
Vars	66.9386	57.8686	19.4473	18.5667	-1.45447	2.67e-20	down
Gbe1	4.59551	4.6609	1.26623	1.55291	-1.45685	3.29e-06	down
Nr4a3	4.72111	3.9819	0.97399	1.66412	-1.46106	2.81e-05	down
Wdr89	10.2279	12.9495	3.43973	3.60644	-1.46272	1.4e-07	down
Rbl2	21.1849	22.2831	6.32521	6.85064	-1.46423	4.05e-17	down
Polr1e	15.0966	14.7632	4.11159	4.88802	-1.47142	1.08e-10	down
Epcam	3.625	6.8326	1.95715	1.21464	-1.47165	0.00665997	down
Slc7a6	21.2279	26.0091	6.95472	7.30845	-1.47193	5.82e-13	down
Fam49b	58.1757	46.66	15.6964	15.8242	-1.47213	5.74e-17	down
Gm28875	101.309	75.5519	26.51	26.4407	-1.47719	1.07e-12	down
Hmgb3	41.7331	42.7282	12.4633	12.8709	-1.47898	1.84e-14	down
Zfand4	9.34143	8.46089	2.70146	2.62988	-1.47946	1.29e-08	down
Trp53i11	19.5507	18.5873	5.96524	5.45601	-1.48019	1.98e-12	down
Txnrd1	11.727	9.90307	3.43999	3.02332	-1.48165	3.61e-12	down
Srm	56.1823	29.4876	12.8789	12.5908	-1.48267	3.13e-07	down
Psd4	28.4346	35.1731	9.32026	9.6622	-1.48884	1.2e-17	down
Rrm2	21.9823	30.8226	7.75403	7.97341	-1.49357	8.19e-10	down
Fam117a	4.10516	3.98284	0.815153	1.58497	-1.49367	0.00178903	down
Ptpn13	1.27643	1.52905	0.347275	0.486278	-1.49505	0.000113819	down
Tmem263	25.2463	29.2765	8.63788	7.52342	-1.49776	1.08e-13	down
Ipcef1	13.5195	13.7844	3.53611	4.52404	-1.50205	3.54e-14	down
Slc7a5	3.05798	3.1887	1.13342	0.710015	-1.50285	0.00124224	down
Parp4	5.08039	4.08256	1.4633	1.23249	-1.5033	3.85e-07	down
Ddx10	52.5537	48.9243	13.9061	15.9917	-1.50355	2.07e-17	down
Ralgapa2	2.5401	2.35186	0.658393	0.781985	-1.50429	1.42e-09	down
Camk2g	26.8027	30.1028	8.13329	8.62925	-1.50639	1.12e-17	down
Fam78a	22.111	22.3541	6.61403	6.46467	-1.50702	2.21e-17	down
Slc14a1	56.903	61.4182	17.976	16.8241	-1.50796	1.12e-19	down
Smad7	2.38691	2.8917	0.66234	0.89063	-1.50945	0.000788628	down
Tapbpl	29.6014	36.3135	10.4979	8.86709	-1.51141	2.54e-11	down
Cmtm7	138.078	136.081	35.3217	45.0182	-1.51225	3.02e-19	down
Lyrm7	1.99496	2.33838	0.496568	0.77498	-1.51269	0.00703386	down
Ptger2	4.68376	4.69679	1.29766	1.44329	-1.51648	2.75e-05	down
1810026B05Rik	15.7343	15.9971	4.75975	4.50347	-1.51795	1.35e-17	down
Mcm6	120.25	124.249	33.18	38.2022	-1.51816	1.12e-22	down
Itga3	1.60208	1.51515	0.26681	0.641888	-1.519	0.00862328	down
Kif21b	9.18507	11.2309	2.76381	3.19461	-1.521	7.11e-14	down
Tatdn2	2.03795	3.61698	0.57746	1.07668	-1.52317	0.006588	down
Dpy19l3	3.38777	3.73365	1.19238	0.876493	-1.52612	2.86e-08	down
Selplg	243.653	243.942	64.8682	76.6238	-1.52654	1.11e-23	down
Anxa6	356.429	304.278	93.8978	97.4656	-1.52701	5.01e-25	down
Jak1	258.449	266.755	69.8127	82.537	-1.52748	5.39e-24	down
Mrgbp	3.77292	2.54124	1.23115	0.590137	-1.52924	0.00376019	down
Diaph1	18.3802	16.9084	5.25423	4.95131	-1.53006	1.79e-16	down
Bicd1	0.450261	0.419656	0.0786868	0.171615	-1.53763	0.00215469	down
Mutyh	4.88637	4.23227	1.76991	0.84983	-1.5387	0.0019455	down
Gas5	13.2428	12.5528	3.21352	4.20117	-1.53937	8.52e-10	down
Nemp2	5.32454	6.00288	1.53639	1.72123	-1.54116	3.57e-09	down
Nabp1	52.7472	53.1824	14.0392	16.3529	-1.54298	1.21e-22	down
Lrp10	46.4717	30.9251	12.0925	9.99022	-1.54508	1.74e-12	down
Sacs	0.880136	0.383776	0.123525	0.235175	-1.54716	0.00445923	down
St3gal6	53.2551	59.89	15.8898	16.4716	-1.54886	1.11e-21	down
Nsun2	28.3771	13.7816	5.75063	6.19071	-1.55183	3.2e-08	down
Ddx11	9.91901	12.2789	3.12334	3.21714	-1.55224	4.4e-12	down
Abcg2	13.0948	13.8184	3.95632	3.7167	-1.55261	2.04e-16	down
Gm4735	18.8903	25.9884	5.81021	7.01777	-1.55285	1.09e-06	down
Ociad2	7.08367	10.0648	2.20018	2.69301	-1.55583	8.88e-06	down
Mettl26	24.4005	27.0874	7.43719	7.21501	-1.55614	1.15e-07	down
Dedd2	25.8365	26.511	5.68291	9.20069	-1.55653	1.09e-11	down
Stk24	17.2562	21.8766	5.26125	5.8837	-1.55687	6.11e-10	down
Tmem62	7.10082	6.93394	2.08692	1.89652	-1.55803	7.8e-07	down
Ybx3	14.7499	16.3026	3.51935	5.28813	-1.5609	1.24e-08	down
Slbp	90.6591	117.241	26.8895	32.0728	-1.56302	1.63e-17	down
Katnb1	23.0093	22.3455	6.82036	6.00634	-1.56305	5.64e-18	down
Hcst	28.1476	26.2953	7.27618	8.07938	-1.56638	4.54e-06	down
Zfp983	31.4487	50.6008	12.2313	11.0113	-1.56769	3.36e-08	down
Prr5l	46.6609	38.1646	10.9151	12.9082	-1.57089	3.9e-18	down
Gm6169	8.03052	8.11952	1.93815	2.60617	-1.57094	0.00292281	down
Cstf2	20.9981	23.2204	6.14041	6.30939	-1.57135	3.33e-20	down
Lrrfip1	98.2764	104.1	24.655	32.0554	-1.57778	3.31e-20	down
Adamts6	1.52434	1.18341	0.282948	0.470015	-1.584	0.00140634	down
Snx25	1.80125	1.53718	0.544271	0.383679	-1.58619	0.00506325	down
Gm20696	5.44417	3.10203	1.18604	1.17813	-1.58723	0.000100747	down
Gnpnat1	16.9813	18.8672	4.67591	5.30164	-1.58816	1.27e-10	down
Cxcr3	41.2969	30.21	9.25643	10.5571	-1.5886	5.12e-11	down
Numbl	1.01686	1.73458	0.321031	0.446405	-1.59126	0.00121888	down
F2rl2	4.48818	2.90073	1.07084	0.969723	-1.59131	0.00209457	down
Upf1	1.58948	2.35219	0.682555	0.413604	-1.59369	0.00359625	down
Mthfd1	60.3763	61.7407	16.238	17.5599	-1.59503	1.91e-23	down
Chst10	0.979809	1.01639	0.259069	0.293406	-1.59527	0.00023599	down
Fam60a	30.9233	33.3009	7.83313	9.94271	-1.59579	5.86e-16	down
Gm37255	1.93333	2.01051	0.600879	0.489231	-1.59729	0.00991716	down
Foxd2os	2.87141	2.47475	0.749555	0.720534	-1.60179	0.00174721	down
Hells	12.9475	16.6239	4.14877	4.00511	-1.60354	3.62e-14	down
Epdr1	13.5897	16.6866	3.94244	4.40059	-1.604	1.75e-09	down
Bzw2	36.0462	34.0167	9.25872	9.98494	-1.60491	7.86e-22	down
Ccne1	27.1419	28.0944	7.77551	7.40785	-1.60505	1.36e-14	down
S100a6	16.6297	18.2129	3.72772	5.85329	-1.6054	3.73e-06	down
Ddx39	46.1812	50.8609	12.0864	14.5804	-1.60644	7.83e-20	down
Gm43413	5.98147	3.62167	1.03995	1.58229	-1.6066	0.00689886	down
Lsp1	153.863	146.458	38.4004	43.9697	-1.60717	6.43e-27	down
Nhsl1	0.724062	0.664965	0.162028	0.218353	-1.60861	0.00308225	down
Hmgb2	357.104	390.801	99.2951	105.823	-1.60906	2.09e-27	down
Sms	12.9334	14.0673	3.44399	3.95971	-1.60935	1.73e-14	down
Gm38190	1.27872	1.82956	0.386686	0.466826	-1.61146	0.00513355	down
Lrrc20	16.0279	17.8446	4.60653	4.65499	-1.61381	4.05e-12	down
Chek1	5.68459	6.24259	1.74547	1.5147	-1.61411	8.14e-08	down
Ash2l	1.67955	1.86489	0.363152	0.604341	-1.61621	9.14e-05	down
Pdcd4	13.6087	15.0999	3.30907	4.52402	-1.61682	1.32e-08	down
Tapt1	5.25215	8.40549	1.74995	1.98681	-1.618	1.38e-06	down
Atp11b	21.4431	26.7504	6.72706	6.39652	-1.62107	1.94e-18	down
Enpp5	7.90432	8.80543	2.35743	2.16775	-1.62768	3.26e-10	down
Dhrs11	26.62	36.9998	8.09476	9.1458	-1.62982	1.09e-09	down
Zfp239	4.65686	3.89885	1.30011	1.00547	-1.63058	7.06e-06	down
Cdc7	8.73458	11.2375	2.80064	2.60394	-1.63082	1.72e-09	down
E130309D02Rik	3.22361	2.21721	0.804034	0.656545	-1.63317	0.000243444	down
Gbp7	86.7525	106.555	24.7885	27.31	-1.63583	9.47e-22	down
Cdc6	22.0724	27.4099	7.33407	6.00236	-1.63584	5.07e-15	down
Plp2	40.4468	33.76	8.66378	11.2609	-1.63585	1.27e-10	down
Stk17b	288.595	333.545	74.8242	92.6612	-1.63675	1.2e-22	down
Npm3	129.168	97.7878	25.6695	35.1832	-1.6368	7.28e-14	down
N4bp3	11.7065	11.7693	3.19672	3.10339	-1.63926	3.32e-09	down
43719	18.0838	17.0497	4.52019	4.89954	-1.63972	1.12e-21	down
Casp3	40.1246	43.3677	11.2204	11.1333	-1.64364	6.66e-20	down
Il2rg	110.152	106.095	25.5297	32.1585	-1.64739	5.2e-21	down
Klhl25	36.3954	46.5805	11.0082	11.1652	-1.64869	5.06e-17	down
Traf3ip2	11.841	10.2724	2.74995	3.13626	-1.64885	1.72e-10	down
Fam107b	101.372	91.0299	23.6277	27.5264	-1.65126	1.61e-24	down
Tmem2	29.2991	33.941	7.63544	9.20637	-1.65235	3.93e-19	down
Galnt6	26.2497	22.424	5.42847	7.48129	-1.65403	9.52e-14	down
Fndc4	3.11831	2.19838	0.795184	0.611517	-1.65445	0.0026257	down
Ddc	1.20337	1.51917	0.400394	0.324013	-1.6552	0.00825484	down
Ercc6	4.95614	4.87372	1.25378	1.35461	-1.65521	4.87e-11	down
Lyar	39.3779	51.1466	12.3185	11.6962	-1.65943	6.93e-15	down
Carns1	4.12766	4.76035	0.754647	1.60019	-1.65983	0.000128844	down
Cenpw	1.54798	1.67784	0.349312	0.502615	-1.66343	0.00498578	down
Afmid	8.18802	7.82276	2.16727	2.04214	-1.66813	1.1e-08	down
Pidd1	9.8716	8.33262	2.04196	2.73616	-1.66875	8.4e-10	down
Ppa1	75.8998	77.4619	18.6639	21.5597	-1.67261	4.93e-23	down
Ttc7b	2.57425	2.42945	0.767915	0.543021	-1.67305	6.23e-06	down
Raver2	1.72746	1.19743	0.347907	0.415127	-1.67442	0.00108183	down
Lmtk2	2.6599	3.52452	0.640975	0.979767	-1.67755	1.96e-06	down
Hdac7	5.98296	7.7441	1.68147	1.91366	-1.67811	2.77e-09	down
Pcgf6	5.95296	3.04694	1.20192	1.13185	-1.67897	0.00205044	down
Slc16a1	28.7626	27.0182	6.69435	7.84948	-1.67997	3.79e-19	down
Crebzf	3.88457	3.73088	0.918779	1.06361	-1.68249	9.39e-06	down
Fyn	11.7139	10.7298	2.87775	2.95796	-1.68348	1.2e-12	down
Scin	3.48868	6.71515	1.13862	1.53197	-1.68458	0.0002851	down
Gm44958	13.9921	13.7792	3.49751	3.71736	-1.68575	0.000320449	down
Itgb1	298.251	293.212	71.5601	81.9935	-1.68685	1.72e-30	down
Tigar	4.34268	5.13749	1.24944	1.21365	-1.68845	5e-06	down
Me2	61.6054	72.3013	16.2417	18.5041	-1.69003	2.49e-19	down
Gramd1c	2.13958	2.65318	0.502517	0.740694	-1.69139	0.000228334	down
Nfil3	214.758	176.788	48.2815	52.8453	-1.69185	2.21e-25	down
Psme3	10.3463	8.55663	2.45836	2.41569	-1.69403	1.5e-08	down
Sesn3	2.89153	3.49406	0.753484	0.899307	-1.69412	3.47e-11	down
Smpd5	6.42569	6.12738	1.73161	1.50137	-1.69789	5.07e-05	down
Tnfsf14	7.74962	7.98909	1.49774	2.55473	-1.69927	7.27e-05	down
Def6	145.604	152.475	35.3418	41.1301	-1.70484	4.86e-26	down
Mllt6	37.5085	36.6913	9.27859	9.70645	-1.70769	1.21e-27	down
Abtb2	3.32371	2.85259	0.644482	0.932829	-1.70837	4.44e-06	down
Inpp1	5.50321	5.50576	1.42314	1.39044	-1.70966	1.44e-10	down
Zfp52	24.0518	34.1198	6.49731	8.40197	-1.71149	1.08e-10	down
Zfp51	23.4912	40.7064	7.77908	8.67651	-1.71284	5.62e-10	down
Gpr141	16.2206	22.7205	5.17074	4.77856	-1.71463	1.7e-14	down
2810039B14Rik	1.47656	1.59514	0.384715	0.394124	-1.72228	0.000327097	down
Rinl	111.823	112.799	26.1655	30.7255	-1.72287	3.58e-27	down
Polm	4.8069	5.63679	1.37869	1.27009	-1.72311	1.23e-06	down
Adam8	40.8057	49.0483	9.96764	12.8221	-1.72331	1.78e-18	down
Ide	58.2207	65.5213	14.6153	16.6844	-1.72623	3.58e-25	down
Tmc6	26.2306	24.1553	5.75293	6.95279	-1.72786	3.74e-18	down
Slc1a5	113.874	117.021	28.8541	29.244	-1.73246	2.18e-31	down
Helz2	2.43266	2.65979	0.565029	0.716416	-1.73334	8.22e-09	down
Igf2r	2.91939	2.93842	0.59002	0.880609	-1.73545	6.43e-08	down
Slc25a53	2.66218	2.00995	0.514587	0.654759	-1.73558	2.88e-06	down
Smap2	56.0085	50.7408	11.3048	15.3887	-1.73991	1.13e-18	down
Rtel1	11.3016	12.8296	3.4938	2.54366	-1.74198	8.15e-14	down
Traf1	21.2862	18.9171	4.46768	5.555	-1.74395	2.98e-21	down
Vprbp	7.67563	10.0251	2.11863	2.29403	-1.74933	1.74e-13	down
1700025G04Rik	3.69429	3.77155	0.900227	0.95467	-1.75071	1.52e-12	down
Lsm4	34.1437	11.9928	6.12391	5.2219	-1.75145	0.000126892	down
Ccnd2	40.1707	32.6879	8.58165	9.42577	-1.75518	4.66e-26	down
C1galt1	5.97951	6.12238	1.15554	1.83881	-1.75675	5.04e-09	down
Otud7b	4.09297	4.08864	0.881194	1.14141	-1.75758	1.36e-10	down
Cytip	37.7287	34.0167	7.9767	9.72893	-1.7588	4.43e-24	down
Lysmd2	23.04	10.4663	4.18774	3.98124	-1.76681	8.32e-06	down
Tceal3	5.02052	3.80878	0.97779	1.17919	-1.77053	7.99e-06	down
Socs1	48.5815	41.8392	9.55947	12.5247	-1.77294	5.74e-13	down
Ppp1r3b	19.5282	31.7874	5.19762	7.40783	-1.77353	6.76e-12	down
Cd69	47.2962	54.9607	9.2897	15.6239	-1.78109	4.29e-15	down
Patj	1.49021	1.86217	0.365321	0.449712	-1.78497	2.52e-07	down
Ppm1g	88.2236	91.9452	20.0258	23.65	-1.78654	1.09e-28	down
Gm37370	7.84759	9.5105	2.16097	2.05025	-1.7877	4.59e-05	down
Rtn4rl1	24.3353	22.4707	6.27428	5.03775	-1.78907	5.65e-17	down
Rom1	7.53822	8.03163	2.20326	1.55611	-1.79274	7.3e-05	down
Arhgef1	41.14	31.7027	8.63564	8.86632	-1.79514	8.03e-25	down
Dennd4a	14.9756	19.9094	3.75311	4.65261	-1.79858	2.11e-19	down
Cxxc5	10.7336	8.06355	2.22072	2.27311	-1.80167	1.65e-07	down
Cnn2	271.127	232.015	57.8301	62.5972	-1.80217	3.11e-32	down
Reck	5.05482	4.36487	0.978348	1.27462	-1.80304	8.41e-08	down
Gm11712	22.2395	19.2517	4.00804	5.90772	-1.80409	0.0013868	down
Mtmr1	5.31042	5.53731	1.32702	1.26875	-1.80524	1.44e-10	down
Dkc1	47.7461	53.7321	10.9632	13.3158	-1.80655	5.1e-23	down
E430021H15Rik	3.7532	2.01482	0.501192	0.865594	-1.80967	0.00106138	down
Uck2	5.63416	4.54777	1.50949	0.90698	-1.81334	1.07e-07	down
Hid1	2.11004	1.6736	0.548778	0.348268	-1.81465	0.000750819	down
Ikzf2	2.90091	2.83921	0.85046	0.5112	-1.8168	9.71e-09	down
Rpa1	54.9938	60.6786	12.8651	14.6038	-1.81702	6.04e-28	down
Grap2	7.16377	5.40299	1.34745	1.6183	-1.82033	4e-07	down
Spns3	2.27743	1.77141	0.381511	0.571706	-1.82416	0.000127892	down
Cad	10.1549	10.5196	2.46524	2.41615	-1.82443	1.3e-19	down
Pfkfb1	1.54092	1.69904	0.366182	0.398379	-1.8262	0.00227926	down
Cdc42ep3	64.4411	60.3791	13.3805	16.0089	-1.82705	8.95e-22	down
Ccnd3	67.3189	67.0264	15.4639	16.1662	-1.82796	3.67e-36	down
Ppm1b	6.54556	4.88277	1.35272	1.32924	-1.82837	2.91e-09	down
Fzd6	1.86833	1.31379	0.304987	0.437053	-1.83638	0.00294677	down
Slc2a4rg-ps	17.0812	13.9217	3.24807	3.98962	-1.83726	1.12e-12	down
Aldh18a1	40.3434	42.5398	8.14071	11.2448	-1.83844	4.68e-20	down
Dut	57.3234	49.8787	11.5531	13.4304	-1.8408	2.29e-22	down
Dtnb	2.35014	2.35239	0.437647	0.655828	-1.8459	1.07e-07	down
Crybg1	12.0038	11.0882	2.66684	2.68916	-1.84845	1.48e-20	down
Grb7	2.18134	2.34249	0.265402	0.782388	-1.85253	0.0040865	down
Cblb	22.6284	29.7064	6.23961	5.88639	-1.85477	2.58e-20	down
Setbp1	0.946626	0.608464	0.258632	0.0985455	-1.85742	0.00387172	down
Macrod1	8.25535	8.26215	2.43289	1.37767	-1.85758	0.000197838	down
Hace1	4.06645	3.19029	0.568223	1.10065	-1.85868	5.97e-09	down
Nfatc3	4.01747	4.06612	0.922907	0.937706	-1.86084	1.31e-14	down
Mybl2	2.29423	2.06492	0.555735	0.445788	-1.86181	0.000109433	down
Agap2	1.29084	1.40769	0.176852	0.443147	-1.86437	0.00220982	down
Depdc1a	6.0333	9.32927	1.65997	1.87972	-1.86543	1.05e-07	down
Stard4	27.0358	29.4698	6.23524	6.73695	-1.86563	2.03e-25	down
Fsd1l	2.5873	4.58973	0.555602	1.09722	-1.86797	1.51e-06	down
Gatad2a	46.4371	38.3031	8.93896	10.3263	-1.8759	1.12e-26	down
Cdca7l	55.8706	54.2599	13.3189	11.741	-1.8767	2.3e-27	down
Malt1	5.98891	5.54567	1.2669	1.35489	-1.87765	2.74e-18	down
Pfkp	33.6899	31.1602	7.30325	7.40377	-1.88095	1.64e-36	down
Slc44a2	34.6961	35.5452	7.52562	8.38259	-1.88436	4.9e-32	down
Gzmf	20.862	25.9409	2.51523	8.0888	-1.88682	8.44e-05	down
Strbp	2.19805	3.0027	0.711139	0.465865	-1.88931	1.73e-10	down
Ezr	143.354	116.946	28.0394	30.4869	-1.89173	1.86e-31	down
Prkd2	14.9877	17.9371	3.41143	4.01654	-1.89215	9.78e-18	down
Gm16144	21.7256	33.883	4.19256	8.36443	-1.89462	5.04e-06	down
Gsr	10.5219	7.62668	2.30814	1.74324	-1.90014	2.09e-08	down
Fryl	14.5273	13.9775	3.26436	3.11256	-1.90112	2.33e-31	down
Esyt2	4.64919	5.2937	0.798669	1.42846	-1.90189	4.86e-10	down
Psat1	45.2875	41.6237	9.78066	9.63518	-1.90253	8.9e-30	down
Spry4	2.69888	2.11661	0.687168	0.382637	-1.90834	0.000124333	down
Itgax	47.0566	43.3105	9.75647	10.2965	-1.91227	2.15e-31	down
Cd52	125.246	129.776	23.5894	32.8782	-1.91721	5.77e-21	down
Map7	0.89743	1.31441	0.37075	0.117102	-1.92774	0.00253084	down
Slco4a1	3.07047	3.06471	0.613025	0.731468	-1.93139	1.38e-06	down
Car5b	4.66395	3.63845	1.00868	0.804313	-1.93298	1.93e-09	down
1190002N15Rik	6.712	6.4369	1.09058	1.76431	-1.94419	1.01e-08	down
Cers4	1.83128	1.69697	0.346971	0.416716	-1.94813	7.56e-09	down
Slc7a1	6.90779	7.97451	1.32588	1.90282	-1.94814	1.67e-16	down
Rasal3	145.943	161.75	31.0033	35.6096	-1.95053	2.54e-35	down
Edaradd	1.7498	1.92457	0.32302	0.472249	-1.95071	1.55e-05	down
Selenon	51.5234	52.0879	9.11615	13.1944	-1.95718	6.91e-22	down
Dll1	1.42819	2.28984	0.361101	0.440484	-1.96197	0.000705172	down
Rad54l2	4.45984	4.12858	1.16367	0.676484	-1.96277	9.45e-12	down
Grk5	7.84022	7.68414	1.62665	1.69628	-1.96514	4.3e-10	down
Scrn2	17.5823	13.622	2.22949	4.40678	-1.97118	2.56e-08	down
Rragb	3.63891	6.30066	1.04696	1.07451	-1.97753	7.79e-05	down
Tuba4a	48.369	39.5315	8.44575	10.1264	-1.98143	1.58e-25	down
Mms22l	1.16731	1.64179	0.246948	0.347815	-1.98611	0.000220225	down
Bid	82.7375	82.1823	15.9526	18.8167	-1.9873	2.12e-33	down
Mthfd1l	42.1795	38.0176	6.53862	10.3012	-1.99196	1.16e-19	down
Gm37019	2.28454	1.80183	0.320029	0.532188	-1.99904	0.00927862	down
Chpf	4.73054	3.51504	0.817438	0.896964	-2.00288	4.49e-07	down
Unc119	8.32406	7.71613	1.56658	1.77135	-2.00492	1.06e-08	down
1700037H04Rik	58.5638	64.7999	11.4904	14.0911	-2.01266	3.46e-25	down
Lgalsl	21.2056	20.4169	4.64699	3.95164	-2.01605	2.27e-22	down
Rgs3	35.1052	36.6141	6.68288	8.02461	-2.02792	5.41e-35	down
Fut7	6.69893	8.53107	1.8069	1.31522	-2.03146	1.77e-07	down
Fkbp5	6.43076	6.42059	1.11458	1.509	-2.03368	8.76e-14	down
Sms-ps	13.1347	11.4812	2.67203	2.34434	-2.03437	1.18e-06	down
Prkch	8.69314	8.07447	1.74416	1.6659	-2.03818	3.24e-20	down
Mlkl	42.8137	49.3369	9.87722	8.87643	-2.04022	6.92e-24	down
Dnmt3b	6.79089	6.45746	1.01858	1.66817	-2.04254	6.81e-11	down
Sema4a	199.18	222.235	41.3975	44.0021	-2.04585	1.67e-42	down
Impa2	40.9596	39.5854	7.62233	8.63997	-2.04919	1.09e-20	down
Mlf1	3.91952	4.92102	0.458412	1.32134	-2.05695	0.00149063	down
B4galnt1	108.81	108.749	21.2935	22.3288	-2.0597	9.06e-42	down
Lrp8	0.416798	0.374856	0.0799452	0.0785577	-2.06021	0.00725987	down
Gm5763	2.68518	3.23567	0.446367	0.742281	-2.06045	0.00632002	down
Ggct	5.92689	4.74122	0.990312	1.13976	-2.06248	1.44e-14	down
Wrnip1	1.29124	1.05121	0.178731	0.288533	-2.0637	0.00458269	down
Chn2	6.75768	6.11135	0.985239	1.581	-2.06612	7.53e-12	down
Alad	122.291	113.288	19.5704	27.4252	-2.06619	2.38e-26	down
Unc13d	39.2775	40.2672	7.71337	8.16424	-2.06655	4.24e-34	down
Traf4	6.28979	6.52628	0.845778	1.69356	-2.0773	1.54e-07	down
Zdhhc18	13.4044	9.88603	1.8546	2.74321	-2.07793	5.59e-15	down
Plcxd2	7.31904	8.152	1.36853	1.68459	-2.08419	1.55e-17	down
Lss	5.71797	6.28256	1.21266	1.14854	-2.08831	1.47e-20	down
Kif17	2.45077	2.49655	0.378355	0.585848	-2.10072	9.16e-06	down
Impdh1	29.3511	34.1437	6.36341	6.00222	-2.10385	2.87e-25	down
Kctd9	6.01331	9.45883	1.47219	1.54453	-2.10645	2.55e-11	down
Llgl2	7.47483	5.90379	1.16043	1.42803	-2.10767	1.49e-12	down
6720482G16Rik	3.17086	3.14512	0.528866	0.692916	-2.11114	0.00977301	down
2610318N02Rik	39.5968	45.3998	6.95601	9.45812	-2.11586	1.41e-16	down
Camk4	1.66585	1.46947	0.213016	0.389333	-2.11937	8.91e-08	down
Gm3336	5.80615	5.011	0.730273	1.3455	-2.12043	0.00109105	down
Bbs9	24.3924	31.0802	4.67867	5.98663	-2.12372	1.62e-24	down
Spag1	1.46495	1.72647	0.20661	0.406048	-2.12457	0.00139128	down
Unc119b	77.6147	57.733	11.6641	14.2093	-2.12468	1.09e-29	down
Gm11110	6.11045	6.263	0.674178	1.68167	-2.13429	0.00162591	down
Cracr2a	8.50651	10.2959	2.00763	1.57691	-2.13516	2e-19	down
Tanc1	2.02644	1.63292	0.331718	0.361391	-2.13863	1.12e-11	down
Eml2	5.65007	7.61339	1.07182	1.44817	-2.14167	1.85e-09	down
Kcnk7	8.53389	7.80155	0.856999	2.23163	-2.14277	0.000132269	down
Cdkl2	1.26466	2.30649	0.407173	0.272413	-2.14385	5.64e-05	down
Gm37053	4.59324	5.91873	0.755161	1.23676	-2.14477	1.6e-05	down
Chst2	0.710137	0.944485	0.13621	0.176113	-2.15098	0.000859569	down
Tspoap1	3.27548	3.5571	0.624944	0.657574	-2.1561	5.51e-14	down
Tmtc1	1.84551	3.205	0.361332	0.589762	-2.15791	2.01e-07	down
Xlr4a	5.06738	4.7281	0.992499	0.840753	-2.15825	0.000131921	down
AC165080.3	4.1136	5.63007	1.079	0.745508	-2.16319	4.79e-07	down
Ppat	21.5344	21.9717	4.20652	3.89999	-2.16578	7.75e-28	down
Capn5	12.7831	17.9637	3.18939	2.54111	-2.16976	2e-18	down
Ptpn7	81.9332	84.5016	14.9544	15.9723	-2.1699	2.12e-47	down
2010016I18Rik	1.37796	1.35208	0.241568	0.265302	-2.17033	0.00180595	down
Gm12000	10.1021	10.8507	1.92096	1.96969	-2.1716	0.000322651	down
Pkd1l3	2.33509	2.5526	0.476162	0.431343	-2.17204	8.58e-09	down
Atp10a	3.56884	3.3723	0.441936	0.840814	-2.17635	5.41e-08	down
Arap2	3.10602	2.02276	0.548504	0.393873	-2.17959	4.43e-11	down
Mphosph9	10.0015	10.0808	2.18277	1.52257	-2.17971	3.27e-21	down
Evpl	0.935271	1.438	0.16458	0.274931	-2.18041	0.000322418	down
Gabbr1	1.46046	1.05859	0.196224	0.265957	-2.18277	2.02e-05	down
Slc2a3	28.557	26.4766	5.4238	4.69552	-2.1835	1.92e-36	down
Rnf157	2.60764	2.58538	0.468218	0.487156	-2.18374	6.68e-12	down
Gm38244	2.58425	3.64289	0.670388	0.479093	-2.1844	0.000127847	down
Cma1	52.9416	35.4885	7.23932	8.94017	-2.18611	8.35e-15	down
Magohb	7.13384	9.50099	1.61878	1.44062	-2.18868	2.77e-07	down
Sfxn1	36.8543	35.2041	6.2191	6.98718	-2.18879	3.19e-44	down
Xrcc5	43.7579	43.0787	8.61517	7.29379	-2.18964	5.45e-29	down
Itpr3	5.36809	5.04162	0.876541	1.02211	-2.19536	2.09e-18	down
Cdk2ap1	5.06127	5.82872	1.08709	0.894322	-2.20214	2.33e-06	down
Mob3a	3.41729	3.88469	0.565055	0.761484	-2.20381	1.62e-06	down
Gm5127	7.28671	10.8423	1.93032	1.36859	-2.20555	2.96e-08	down
Gm44639	2.05712	2.65158	0.541228	0.308807	-2.21537	0.000318646	down
Arhgef16	1.55908	0.982147	0.153356	0.301389	-2.21663	0.000560505	down
Gm9844	6.55074	9.01816	1.40813	1.38369	-2.22573	0.00710844	down
Gm9531	6.89793	5.82996	1.02149	1.24276	-2.22962	0.000187772	down
Mical1	24.3406	27.8273	4.21349	5.03673	-2.23894	1.66e-31	down
Cish	3.294	3.24219	0.392839	0.764	-2.23927	1.17e-08	down
Nlrc3	40.1378	43.3853	6.26573	8.52337	-2.24031	6.58e-33	down
Pacsin1	1.25565	0.924682	0.193535	0.190176	-2.24328	0.00109822	down
Elovl6	4.08853	3.71446	0.661679	0.714412	-2.24342	1.97e-12	down
Pced1b	3.56379	7.12866	1.21894	0.681094	-2.24378	3.69e-05	down
AC157822.3	4.04452	3.27316	0.602541	0.684596	-2.24537	4.54e-06	down
Tmsb10	290.459	370.498	49.0345	67.643	-2.24696	3.36e-29	down
Gne	36.5817	46.1739	6.5275	7.99747	-2.25502	1.28e-31	down
Runx2	8.57277	8.53912	1.28407	1.70575	-2.25823	2.83e-23	down
Esyt1	81.605	64.2879	12.304	13.0991	-2.26007	1.26e-43	down
Trac	12.0101	13.1083	0.674233	3.69914	-2.26466	0.000416576	down
Rasgrp1	47.6371	57.2217	8.33977	9.83588	-2.27237	2.96e-36	down
Slc52a3	8.13648	11.8292	1.49989	1.94027	-2.28372	3.22e-11	down
Abca2	14.3081	15.0365	1.86947	3.15449	-2.28854	2.78e-21	down
Nbeal2	13.4852	14.5338	2.06199	2.73402	-2.28904	2.77e-29	down
Itm2a	110.812	100.344	16.2663	19.7135	-2.29315	6.45e-37	down
Zfp827	2.69479	2.96637	0.458145	0.507911	-2.29374	1.04e-12	down
Myo6	7.32002	6.34722	1.15263	1.1711	-2.29559	4.59e-28	down
Tes	29.3724	31.4261	4.27343	6.07987	-2.29648	2.18e-30	down
Sh2d3c	45.5452	55.8617	7.95088	9.2926	-2.30031	1.41e-35	down
Dennd2d	7.5451	7.93599	1.39214	1.23268	-2.30243	1.74e-21	down
Inpp4b	26.8019	32.6287	4.23778	5.84336	-2.30385	5.63e-32	down
Acpp	3.46004	4.05231	0.544691	0.725388	-2.30798	1.09e-12	down
Cd28	12.3836	17.9238	2.25685	2.85853	-2.31333	1.27e-20	down
AC163354.1	3.36573	4.93143	0.633219	0.766404	-2.31445	9.57e-12	down
Tmem154	18.7178	18.3004	2.78304	3.43204	-2.31548	7.29e-28	down
Slc35f2	4.27573	4.1056	0.502903	0.893316	-2.32611	1.99e-06	down
Car12	4.57863	5.06135	0.553208	1.05324	-2.32797	2.04e-12	down
Tnfrsf13c	10.5102	11.6526	1.84924	1.84274	-2.32867	6.77e-12	down
Tmem156	4.81726	4.45923	0.762053	0.780028	-2.32897	5.4e-09	down
Mgst2	2.17454	3.23194	0.553288	0.348516	-2.33138	1.19e-05	down
Samd10	11.7253	10.8968	2.21038	1.53939	-2.33341	5.8e-13	down
Prss16	1.61072	2.93002	0.163266	0.592366	-2.33673	0.000360001	down
E330009J07Rik	1.76024	2.77516	0.410264	0.343664	-2.33684	1.62e-08	down
Fam102a	9.32829	12.4161	1.55021	2.05093	-2.33957	1.51e-19	down
Lmntd2	2.8573	2.52967	0.518428	0.363879	-2.35006	0.000415696	down
Lzts1	2.89109	4.72017	0.494292	0.758928	-2.35075	6.64e-10	down
Vps37b	72.3561	104.555	11.6784	17.3432	-2.35444	7.78e-24	down
Ddit4	9.3325	13.0909	1.46676	2.20608	-2.35621	2.73e-09	down
Pecam1	33.5456	34.6819	4.81646	6.30773	-2.35865	1.15e-36	down
Chsy1	33.0949	33.5733	4.51621	6.34153	-2.36	5.91e-30	down
Gpc1	4.85238	2.7111	0.590613	0.630394	-2.36407	5.61e-09	down
Slfn10-ps	18.5921	19.8839	2.77106	3.47855	-2.36448	8.97e-25	down
Gfra2	6.61383	4.81749	0.652502	1.19289	-2.36759	5.57e-09	down
Cuedc1	2.17063	1.41389	0.309077	0.267982	-2.37019	3.06e-06	down
A430046D13Rik	5.81516	4.83767	0.631355	1.0857	-2.37153	2.71e-06	down
4833407H14Rik	12.9106	9.32147	1.73345	1.84241	-2.37284	3.34e-09	down
Gem	363.111	315.042	47.765	61.0193	-2.37985	7.1e-46	down
Spp1	1439.38	2172.82	224.991	355.06	-2.38589	9.18e-07	down
Dusp2	57.0202	22.1722	5.97991	6.52044	-2.39306	0.000443084	down
Ripor3	1.11001	0.838059	0.148541	0.158127	-2.40441	0.00241372	down
Soat2	16.9174	15.3856	3.67122	1.41973	-2.40563	2.63e-10	down
Fbxo17	15.1588	21.9049	2.06181	3.80396	-2.40621	3e-13	down
Mycn	2.01156	1.53162	0.382645	0.172335	-2.41254	0.000560322	down
Dok2	293.482	311.504	42.7224	51.6934	-2.42217	4.85e-53	down
Spata13	32.9677	39.0287	5.32728	5.88138	-2.42707	6.09e-45	down
Gzmd	92.5084	125.046	8.17438	25.704	-2.42941	0.00671229	down
Sigirr	39.3507	44.9206	5.73161	7.36249	-2.42944	6.12e-32	down
Srgap3	6.33847	7.80573	1.13045	1.06891	-2.42946	3.69e-25	down
Pde2a	2.99322	2.48565	0.452806	0.394576	-2.43158	4.89e-10	down
Sorbs1	2.39896	3.05394	0.315859	0.528791	-2.43537	5.37e-14	down
Sntb1	5.78517	8.09161	0.915546	1.22353	-2.44378	2.93e-10	down
Dock9	1.57075	1.59221	0.352817	0.132445	-2.44624	2.7e-08	down
Wscd2	1.11113	0.902842	0.0925136	0.215486	-2.44709	1.69e-07	down
Qprt	7.86977	8.03184	0.933497	1.5028	-2.44786	5.12e-11	down
Bdh1	1.64333	1.30278	0.0414742	0.407544	-2.45157	0.00546535	down
Ccdc116	1.74138	1.25114	0.193629	0.261619	-2.45281	0.000112915	down
Stk39	6.73252	7.52725	0.710349	1.45855	-2.45985	1.17e-12	down
Fam189b	59.4313	57.8241	7.16962	10.5961	-2.46373	7.15e-34	down
Rab27a	51.1061	64.717	8.59992	8.95638	-2.46651	3.08e-39	down
Rasl11b	29.9364	46.6848	4.15702	7.42921	-2.47299	2.03e-16	down
AC132474.1	1.88735	1.22572	0.18528	0.280099	-2.47647	0.000332125	down
Dab2ip	3.66669	3.57922	0.665623	0.419593	-2.4805	2.31e-14	down
Tnfsf10	15.2496	17.5881	2.504	2.41152	-2.4834	4.81e-31	down
Nsg2	1.14642	1.46839	0.2022	0.186272	-2.49613	0.00029683	down
Trim46	2.18129	2.07871	0.221663	0.408404	-2.49745	1.66e-05	down
Arl4d	82.5233	59.1929	9.23717	11.6542	-2.49885	3.04e-27	down
Zfpm1	0.969517	0.836966	0.0749843	0.191576	-2.49897	0.00901535	down
Galnt3	3.24358	3.76906	0.576505	0.460281	-2.50174	1.57e-09	down
Hrh2	6.37766	6.17096	0.96482	0.878492	-2.50818	9.63e-20	down
Dnaaf5	16.6017	15.1277	1.91359	2.73242	-2.51174	1.84e-22	down
Itih5	26.8064	27.3781	3.57763	4.34542	-2.51552	9.6e-46	down
F2r	177.239	203.147	22.2041	33.3316	-2.51956	3.95e-37	down
Gm32391	9.12962	4.89539	0.680996	1.33835	-2.52771	0.0043274	down
D16Ertd472e	68.4219	65.326	7.5171	11.8481	-2.52895	1.31e-30	down
Col11a2	0.890108	0.802119	0.115358	0.12847	-2.53474	0.000131295	down
Zbtb32	18.7783	15.5591	2.05054	2.89102	-2.53529	1.25e-18	down
C1qtnf6	19.5439	32.6362	3.39	4.14783	-2.53973	3.62e-18	down
Spn	29.9458	24.6018	3.64742	4.15757	-2.54371	3.42e-38	down
Mpp7	1.50845	1.69069	0.126715	0.332043	-2.54431	4.25e-05	down
Bhlhe40	111.965	134.231	14.2919	21	-2.54656	1.68e-37	down
Gm11346	0.802016	0.715445	0.141014	0.0755816	-2.54901	0.00703996	down
Ifitm10	8.8532	6.54366	0.81176	1.37976	-2.54961	4.57e-15	down
Cyfip2	40.5492	36.3033	5.15503	5.7778	-2.55336	5.49e-54	down
Gfod1	1.50472	1.03356	0.0874595	0.272148	-2.55474	3.56e-05	down
Sema6a	8.15613	8.39939	1.14907	1.1997	-2.55918	1.01e-31	down
Lpcat4	12.535	9.22798	1.15378	1.92006	-2.56059	6.72e-14	down
Slc26a10	2.53009	2.41095	0.443545	0.256381	-2.56079	1.01e-06	down
AC116680.1	4.9148	7.60553	0.685599	1.09476	-2.56149	0.00276346	down
Zfp599	2.16107	2.46102	0.293979	0.361096	-2.56202	4.16e-06	down
Gm42798	1.39289	2.57744	0.211617	0.350907	-2.56914	4.05e-05	down
Pear1	16.8994	19.1022	2.06077	3.01466	-2.56966	1.58e-30	down
Elovl7	1.74721	1.73667	0.0785457	0.41164	-2.56992	0.000499098	down
Flt3l	8.63053	9.27069	1.08373	1.43765	-2.57008	4.18e-18	down
Glipr2	133.025	149.516	15.9187	23.8085	-2.57352	6.57e-37	down
Arhgef18	7.85615	6.68141	0.932408	1.0884	-2.58581	1.93e-27	down
Dusp5	9.30313	9.54279	0.509833	2.10831	-2.58949	1.67e-07	down
Ptpn22	65.9435	76.1075	8.76213	10.9874	-2.59002	1.78e-49	down
Tex9	9.46376	9.87171	1.2002	1.48448	-2.59041	1.03e-32	down
Ugcg	113.843	114.986	13.708	18.0064	-2.59281	1.92e-52	down
Spint2	21.221	19.6222	1.94869	3.69378	-2.5962	5.96e-22	down
Dock5	6.15794	7.31878	0.69936	1.16658	-2.59638	4.99e-23	down
Kcnk5	25.313	22.4787	2.36125	4.23108	-2.59774	2.38e-22	down
Gm16897	1.31889	1.11866	0.147567	0.186437	-2.60614	0.00588353	down
Chst11	2.14076	1.90446	0.1901	0.364261	-2.60646	2.75e-07	down
Qrfp	6.08225	4.20374	0.592286	0.811283	-2.60924	2.32e-09	down
Gbp8	40.3156	50.6603	5.12676	7.36176	-2.60956	1.17e-31	down
Tnk2	4.57478	4.00532	0.621308	0.544776	-2.61891	1.11e-14	down
Abcb9	11.6088	11.5676	1.5945	1.55761	-2.61967	5.14e-31	down
Dennd3	7.21341	7.56818	0.700085	1.28535	-2.63822	3.2e-17	down
Gpr68	6.67984	9.15086	1.03468	1.09604	-2.63917	2.43e-23	down
Pde1c	0.294812	0.479033	0.0628303	0.0411599	-2.64455	1.59e-05	down
Osbpl5	25.3549	26.6967	2.66144	4.29573	-2.64563	5.99e-30	down
Nr4a2	59.2177	75.7961	7.06666	10.9247	-2.65274	7.07e-33	down
Pdcd1lg2	3.03026	2.95103	0.510969	0.282432	-2.65609	0.000370739	down
Cysltr2	25.6562	32.8872	2.97362	4.78408	-2.66064	6.85e-20	down
Panx1	1.52615	1.56227	0.304924	0.102731	-2.664	8.09e-06	down
Hopx	44.1185	52.7244	5.64845	7.11679	-2.66732	4.85e-29	down
Stc2	2.45574	2.35907	0.223333	0.408988	-2.66903	2.73e-08	down
Fam78b	1.11721	0.645917	0.0996693	0.130586	-2.66989	0.000181978	down
43714	35.6371	33.3752	4.1838	4.8582	-2.67272	3.18e-61	down
Herc3	7.95228	7.31463	0.990013	1.00111	-2.67897	1.63e-33	down
Tjp2	19.8422	23.2101	2.25424	3.37327	-2.67915	2.48e-29	down
B930095G15Rik	1.89369	2.50768	0.367682	0.208022	-2.68069	4.37e-07	down
Icos	10.9555	19.5338	2.17488	1.82108	-2.68099	2.25e-17	down
Ptpn3	1.15792	1.22185	0.174194	0.13551	-2.68444	1.02e-06	down
Exoc3l	4.93934	5.81763	0.540561	0.852683	-2.69222	4.81e-12	down
1700028K03Rik	0.261403	0.494943	0.0461809	0.0518621	-2.69821	0.00620932	down
Itgb7	180.908	94.1126	17.9071	17.22	-2.70175	9.98e-30	down
Pcgf2	1.02533	1.60849	0.119192	0.219607	-2.70608	0.000636371	down
Pvrig	45.9524	52.4252	5.2534	7.31315	-2.71191	2.11e-24	down
Lef1	12.8592	14.6084	1.4347	2.06184	-2.71695	2.83e-34	down
Gm45552	29.4307	27.1208	2.90355	4.24656	-2.72341	6.22e-14	down
2900026A02Rik	11.0933	11.6137	1.41853	1.44164	-2.73103	1.34e-46	down
Atp8b2	11.2102	12.969	1.1291	1.91752	-2.73201	3.88e-27	down
Hs3st3b1	4.29432	3.72884	0.246036	0.756832	-2.73907	4.76e-09	down
Tarsl2	0.666336	0.456325	0.116898	0.0229739	-2.74194	0.00406724	down
Cobll1	3.999	5.86538	0.604563	0.6312	-2.74366	1.43e-19	down
Tiam2	13.4132	14.9372	1.23787	2.30126	-2.74491	4.4e-24	down
Pglyrp1	11.3611	11.303	0.829334	1.9671	-2.75963	6.58e-11	down
Ccdc92	5.01811	4.01559	0.885513	0.226994	-2.76034	1.76e-06	down
Mgat3	0.868928	0.752124	0.0112613	0.18812	-2.7614	0.00830262	down
Kcnj8	10.2977	5.13083	1.05151	0.830656	-2.76699	1.94e-10	down
Dnaja4	1.40417	1.43294	0.131738	0.215752	-2.7705	0.000155487	down
Wdr95	5.97088	4.56171	0.45327	0.83142	-2.77238	4.07e-11	down
Nipal1	1.47138	1.1488	0.0717514	0.246772	-2.77687	0.00022383	down
Runx3	91.9276	104.015	9.61846	14.2392	-2.78127	1.87e-45	down
D630008O14Rik	1.89164	1.47277	0.281067	0.125541	-2.78735	0.00249327	down
Cpne5	1.84906	1.49423	0.126978	0.275365	-2.79261	3.34e-11	down
Parvg	333.772	358.41	31.4694	51.923	-2.79599	1.28e-41	down
Gm38340	2.21407	0.947366	0.117966	0.257596	-2.80235	0.000147969	down
Abcb1a	7.1171	7.53409	0.805266	0.942012	-2.80998	4.18e-24	down
Pim2	60.3633	48.1326	5.78908	7.07382	-2.81464	3.76e-45	down
Bsn	1.34727	1.66767	0.131846	0.226726	-2.81592	6.42e-14	down
Nup210	53.9096	63.6201	6.13917	7.7527	-2.82451	4.85e-58	down
Insrr	1.24626	1.31221	0.21146	0.0903435	-2.82676	9.74e-06	down
Fcho1	53.6495	60.7603	6.20953	7.24584	-2.83112	2.84e-57	down
AW112010	899.635	840.929	71.9784	132.274	-2.83219	8.46e-36	down
Sorcs2	3.3357	2.24975	0.393916	0.258053	-2.83489	3.4e-14	down
Zfp296	8.04052	6.84266	0.980016	0.760269	-2.83564	2.59e-11	down
Gm26580	2.35322	2.31716	0.175531	0.36961	-2.8391	0.000209436	down
Cited4	6.00844	2.61676	0.252365	0.743956	-2.84275	0.000475438	down
Carmil2	1.07818	0.718286	0.0574456	0.15053	-2.84503	0.000335256	down
Myo3b	1.72761	1.70023	0.119412	0.278682	-2.84652	3.05e-08	down
Gpr171	121.84	136.48	11.1207	18.8856	-2.8491	9.21e-37	down
Ehd3	15.8433	12.1933	1.99624	1.24187	-2.85199	8.72e-23	down
4930523C07Rik	4.81958	3.82813	0.463763	0.531666	-2.85691	2.49e-25	down
Rundc3b	0.630288	0.779277	0.0274759	0.134995	-2.85994	0.00989744	down
Ptpn4	4.52892	5.481	0.505804	0.642941	-2.86732	3.92e-28	down
Ltb	102.979	107.827	8.62861	15.4254	-2.87383	1.95e-32	down
Spry2	9.6682	10.3965	0.604708	1.6836	-2.87426	1.07e-10	down
B3gnt5	6.79847	6.59409	0.68738	0.834379	-2.87842	1.36e-22	down
Pkp3	15.3759	13.5047	1.26395	2.01293	-2.87905	5.78e-25	down
Nebl	0.517755	0.413283	0.0241377	0.0813216	-2.87915	2.76e-05	down
Cdh1	28.6942	34.1617	2.40044	4.72884	-2.88429	4.14e-27	down
Bcl2	21.3739	20.649	1.85306	2.89766	-2.88605	2.46e-41	down
Ets1	27.5957	26.4362	2.51018	3.58116	-2.88992	3.96e-49	down
Atp2b4	3.86414	4.48538	0.536149	0.404616	-2.89355	5.61e-27	down
Snai3	2.25437	1.44664	0.0968072	0.31709	-2.89402	0.00499254	down
Cd7	33.3598	42.1248	2.13289	6.37874	-2.89402	0.000401999	down
A430078G23Rik	2.33857	1.67794	0.265156	0.184559	-2.89584	1.11e-07	down
Gm4759	42.6178	34.3894	4.18876	4.42009	-2.89958	5.5e-62	down
Padi2	3.00496	3.75843	0.429662	0.329526	-2.90029	2.48e-12	down
Osbpl3	44.5278	45.4904	3.93088	6.14592	-2.90118	1.47e-46	down
Mbnl3	2.07382	2.7597	0.222322	0.318838	-2.9042	6.84e-14	down
Gm15473	2.32306	1.67143	0.222791	0.218924	-2.91332	0.00909646	down
Phgdh	204.458	191.405	18.1101	25.7073	-2.91618	9.32e-57	down
Gm7901	36.2212	31.4506	2.76322	4.68706	-2.92238	1.06e-24	down
Myb	2.88207	2.92698	0.205831	0.433412	-2.925	1.44e-14	down
Ubxn11	26.3377	24.4475	1.97196	3.60333	-2.9278	6.24e-31	down
Tktl1	1.52837	1.55483	0.254916	0.0834974	-2.93069	0.00114731	down
Itgal	182.428	181.287	16.3864	23.4261	-2.93317	1.81e-60	down
Sytl1	10.2246	11.0902	0.917989	1.41459	-2.93406	1.93e-17	down
Rab19	13.7031	17.9743	1.06736	2.39265	-2.93943	4.21e-13	down
Crmp1	0.520878	0.368357	0.0447352	0.0512852	-2.94716	0.00215007	down
Fam19a3	2.21114	2.42248	0.269465	0.230251	-2.95603	6.88e-09	down
Gm42571	1.95635	1.58002	0.0852825	0.293308	-2.96036	0.000554813	down
Atp8b4	112.615	146.32	12.818	14.9906	-2.96399	8.14e-62	down
Gipc2	0.884662	1.86546	0.0273686	0.268936	-2.96484	0.00130822	down
Kbtbd13	3.19183	3.86906	0.583908	0.173871	-2.96522	5.33e-07	down
Ppp3cc	28.598	26.4499	2.75075	3.12702	-2.96753	1.58e-32	down
Gm3940	38.1669	34.0452	3.04016	4.66034	-2.96842	5.7e-12	down
Satb1	4.6351	3.8447	0.248492	0.653858	-2.97202	2.84e-05	down
Mcf2l	3.04368	5.01355	0.432294	0.428837	-2.97429	1.63e-22	down
Gramd4	8.13745	5.24066	0.736061	0.676922	-2.97829	4.99e-21	down
Vegfc	7.98516	10.5195	0.858048	1.07502	-3.00413	6.94e-16	down
Lpar2	1.42645	1.33396	0.135003	0.150348	-3.01435	1.99e-07	down
Traf3ip3	51.0472	56.3973	4.07969	7.02228	-3.01779	5.45e-41	down
P2ry10	44.4357	55.7037	4.06954	6.284	-3.0184	4.3e-38	down
Serpinb9	212.087	251.255	19.6213	28.0864	-3.02375	1.75e-56	down
Tnfrsf18	18.0795	14.8859	1.48226	1.89688	-3.0245	2.93e-18	down
Hook1	3.10174	3.04516	0.239997	0.390984	-3.02484	1.87e-17	down
Cd3d	7.00189	7.54721	0.781498	0.71105	-3.02781	3.03e-11	down
Fibcd1	0.518838	0.657577	0.0774023	0.0434622	-3.02891	0.00342308	down
Acot7	239.382	251.701	17.4619	32.8108	-3.03072	1.13e-38	down
Il27ra	39.4494	39.9638	3.47221	4.63788	-3.03314	2.82e-50	down
Lta	2.25765	1.80717	0.189928	0.223958	-3.03368	0.00294596	down
Cd244	45.4084	48.1821	3.64161	5.89696	-3.03693	4.53e-44	down
Clcf1	6.56506	8.50469	0.42446	1.11225	-3.03837	1.56e-13	down
Klrb1a	11.2646	7.47324	0.856354	1.03568	-3.04313	1.49e-11	down
Prkca	1.61433	1.13318	0.0817923	0.195191	-3.04565	7.77e-09	down
Tmem151a	1.20791	1.15985	0.153001	0.0859118	-3.05071	1.74e-05	down
Itgad	2.47775	2.00355	0.151428	0.297601	-3.05643	2.49e-08	down
Paqr5	1.24684	0.863058	0.119577	0.0913899	-3.05846	0.000247751	down
Krtcap3	13.5102	14.0456	0.942314	1.81334	-3.06317	3.42e-13	down
Gm9347	3.61322	3.52927	0.392289	0.321234	-3.06484	1.03e-05	down
Rnf125	15.07	16.5737	1.37833	1.78008	-3.06717	2.14e-16	down
Gm38126	1.28631	1.18869	0.0656183	0.180543	-3.06862	0.000103254	down
Cpne7	1.51814	0.976239	0.119667	0.12739	-3.07056	3.84e-06	down
Zdhhc15	11.405	15.4774	0.96314	1.71481	-3.07302	2.88e-26	down
Ankrd29	1.03072	1.05026	0.159436	0.0470005	-3.07692	0.00142616	down
Prkcz	1.34387	1.57474	0.174614	0.114389	-3.08059	3.39e-08	down
Trdj1	75.1851	69.7396	7.21055	7.08541	-3.08197	0.000449173	down
Avil	16.0239	24.1451	1.70063	2.2636	-3.08795	3.38e-28	down
Adora2a	46.9958	35.1453	3.94606	4.09674	-3.0897	3.57e-49	down
Dzank1	0.948101	1.0995	0.0635851	0.137459	-3.09094	2.84e-07	down
Spag4	0.589617	0.507401	0.0217487	0.085485	-3.09206	0.00535199	down
AC125206.2	6.38742	6.41142	0.61973	0.632396	-3.09504	2.56e-12	down
Klra4	3.34386	3.93776	0.295372	0.414637	-3.1017	9.67e-05	down
Fam174b	15.3989	20.0536	0.692508	2.75361	-3.1089	0.00269373	down
Tcrg-C4	38.8727	28.3503	1.17335	5.29325	-3.11622	0.00500185	down
Crtam	4.7294	5.06773	0.491451	0.452739	-3.1178	8.07e-20	down
Klra3	301.41	273.707	18.8834	36.2357	-3.1238	6.59e-39	down
Gzmc	168.929	159.245	8.40309	22.9817	-3.12788	1.56e-05	down
Hip1r	16.3389	20.0761	1.29749	2.18566	-3.13036	1.03e-36	down
Tmprss6	3.00411	2.80159	0.197558	0.355904	-3.13043	2.79e-08	down
Ripply3	10.7337	9.92042	0.720584	1.24757	-3.13105	1.19e-12	down
Tnfsf4	16.7426	18.5001	1.54009	1.82163	-3.13275	7.63e-24	down
Hemgn	17.343	19.3136	0.983313	2.50813	-3.13486	1.19e-18	down
Dclk2	6.33787	6.10305	0.348468	0.831591	-3.13899	1.38e-22	down
Pitpnm2	1.57385	1.21628	0.110443	0.15274	-3.14338	2.38e-14	down
Gm15518	4.72939	4.69694	0.448583	0.440797	-3.14721	2.39e-09	down
Tuba8	4.81695	3.73806	0.301786	0.501851	-3.14905	1.33e-08	down
Cd3g	4.57458	4.86666	0.273196	0.615867	-3.15002	1.84e-11	down
Atp2a3	138.889	135.081	10.9027	14.8093	-3.15476	2.34e-74	down
Dsc2	10.0379	15.493	0.557496	1.84889	-3.15542	0.000736052	down
Stat4	32.8355	27.4704	1.8045	3.83967	-3.1566	3.75e-29	down
Gzme	48.977	48.4311	2.98228	6.14282	-3.15699	1.92e-22	down
Serpinb6b	107.521	93.8116	7.31574	11.4564	-3.16261	6.53e-50	down
Klrk1	125.967	125.001	9.58821	13.8057	-3.16489	2.49e-68	down
Cd27	44.3069	46.7631	2.57254	5.92059	-3.16493	1.11e-26	down
Col9a3	3.04242	4.06665	0.095442	0.562713	-3.17781	1.87e-07	down
Ppp1r16b	37.3299	38.9663	2.86906	4.16177	-3.182	6.1e-61	down
Sell	86.0634	71.2379	5.91908	8.52366	-3.1842	1e-61	down
Eya1	1.77494	1.65589	0.11438	0.198344	-3.19519	1.87e-11	down
Slain1	1.95158	1.00987	0.0479909	0.220071	-3.19602	0.000260081	down
Mreg	3.11782	1.45202	0.276011	0.13561	-3.20437	7.1e-05	down
Dnah8	3.58348	4.23521	0.360241	0.34691	-3.21071	5.11e-36	down
Mctp2	8.6218	9.73262	0.714575	0.94041	-3.21424	2.39e-49	down
Podnl1	5.52562	3.99516	0.458877	0.392731	-3.21973	3.64e-14	down
Zfp831	0.871349	0.509701	0.112493	0.0105276	-3.2242	9.99e-05	down
Tnni1	4.33657	3.92521	0.335634	0.401506	-3.2261	2e-13	down
Tespa1	12.4107	13.5089	0.701121	1.61576	-3.22636	6.99e-26	down
Klra13-ps	73.6684	53.3273	3.58301	7.68631	-3.23114	1.57e-24	down
Tox	14.8877	13.1893	1.06325	1.4315	-3.23199	1.45e-49	down
Gprin3	5.83972	6.7551	0.333889	0.773808	-3.25036	1.98e-22	down
Gm12253	1.37348	2.12672	0.193709	0.114209	-3.25577	0.00491529	down
Rph3al	0.833012	1.49963	0.13774	0.0676747	-3.25646	0.000141902	down
Nkg7	577.503	514.977	32.2446	63.1441	-3.25821	3.32e-11	down
Gm16565	3.44087	2.31394	0.16861	0.331367	-3.25931	3.93e-06	down
Cd55	24.6742	34.951	1.72118	3.49963	-3.2602	4.03e-08	down
AC153495.1	1.90574	2.35817	0.140591	0.230251	-3.26703	0.00428095	down
Tmc8	7.15193	8.57159	0.584475	0.777037	-3.27333	3.32e-19	down
AC164623.1	7.17833	7.75337	0.698126	0.590731	-3.27708	1.4e-17	down
Ncald	5.00973	5.6752	0.308272	0.613231	-3.27808	5.01e-22	down
Klra1	49.4055	40.0804	2.47184	5.17978	-3.28623	9.8e-29	down
Fhl2	26.9413	23.3605	1.10773	3.18387	-3.2902	4.84e-19	down
Klf12	7.70312	5.8267	0.735929	0.417206	-3.29072	5.83e-11	down
Gbp4	78.4826	90.8492	5.58708	8.87925	-3.29279	4.53e-57	down
Stk26	6.98361	8.83586	0.597997	0.744316	-3.30347	2.25e-28	down
Klhl4	10.225	11.7209	1.45113	0.403299	-3.30717	0.000400715	down
Marveld2	11.273	13.7569	1.18054	0.931093	-3.3118	3.4e-29	down
Gm26517	1.26194	2.95273	0.0448242	0.308324	-3.32794	0.00742161	down
Tcp11x2	2.37493	2.89574	0.1479	0.290666	-3.33031	4.08e-05	down
Gm19585	48.0004	43.895	2.6133	5.0042	-3.3321	3.18e-23	down
Trbc2	230.668	169.543	11.2356	21.7828	-3.33678	2.84e-35	down
Gm15411	0.330951	0.758754	0.0102386	0.0804869	-3.33686	0.00469654	down
Gm24347	13.8873	12.8621	1.10987	1.09061	-3.34395	0.00998889	down
Scml4	6.41023	8.33728	0.38763	0.828629	-3.34472	8.03e-25	down
Pkp2	2.51405	1.52441	0.166619	0.163727	-3.34593	6.65e-10	down
Rasl12	21.851	25.1223	0.983813	2.87664	-3.34925	1.62e-05	down
Phactr3	7.04493	6.51153	0.368976	0.741259	-3.34978	4.14e-25	down
Cst7	207.166	183.871	11.7216	20.2615	-3.35182	1.37e-47	down
5830444F18Rik	13.5019	9.36183	1.13402	0.725614	-3.35673	1.81e-17	down
Clnk	67.556	71.159	4.06459	7.2073	-3.36338	1.57e-41	down
Il12rb2	16.1272	12.719	1.0385	1.2926	-3.36709	3.23e-36	down
Klrc1	17.3389	16.3524	0.926759	1.79533	-3.36945	1.48e-22	down
Utf1	2.58933	2.70285	0.25689	0.168288	-3.38071	0.000521931	down
Mirt1	2.54795	1.30922	0.175841	0.131081	-3.38406	1.17e-12	down
Lat	12.7887	11.864	0.702479	1.26864	-3.38431	6.84e-24	down
Gimap6	99.3238	107.786	6.01076	10.5135	-3.39057	1.09e-51	down
Tnik	9.29534	10.215	0.61029	0.942383	-3.39413	3.16e-55	down
Gm16341	25.4273	16.7012	2.22956	1.09543	-3.39986	1.24e-07	down
Sla2	29.4835	30.8483	1.57653	3.19828	-3.40131	3.04e-34	down
S1pr4	93.5996	90.4067	6.91353	7.55078	-3.41009	3.9e-87	down
Ms4a4b	193.103	202.654	10.5486	20.5745	-3.4113	2.83e-12	down
Thy1	83.5657	133.953	6.89345	10.2727	-3.41135	2.12e-44	down
Cxcr6	16.3681	13.1671	0.816168	1.49707	-3.41198	7.58e-21	down
Spin2c	13.2867	13.1591	0.534115	1.53705	-3.41461	3.02e-13	down
Gm12596	50.2197	53.1344	2.57596	5.52274	-3.41525	4.48e-22	down
Cd2	188.906	190.709	11.919	17.7906	-3.41721	1.68e-67	down
Rab37	13.7201	12.1197	0.808216	1.21065	-3.41728	1.67e-40	down
1810006J02Rik	26.1955	32.4597	1.73066	2.85266	-3.42182	1.68e-31	down
Emid1	99.3391	101.499	6.23501	9.43133	-3.42211	8.46e-65	down
Ptprcap	549.077	456.684	25.5586	52.5689	-3.426	1.37e-10	down
Cmya5	0.563956	0.79498	0.0842318	0.0217815	-3.42832	5.27e-07	down
Tmsb15a	6.10796	6.97563	0.371922	0.639568	-3.43556	0.000183367	down
Trbj1-3	179.549	194.925	14.5928	14.3395	-3.43684	1.88e-10	down
Ppm1j	38.9242	38.0483	2.54851	3.35801	-3.44476	1.69e-45	down
Tbc1d10c	302.867	319.933	16.1666	31.5665	-3.44851	1.72e-12	down
Skap1	16.9721	15.4587	0.816664	1.66032	-3.45083	1.13e-37	down
Ctsw	887.826	851.689	47.8861	85.0594	-3.45114	4.61e-57	down
Itga1	16.0484	21.4826	1.03096	1.84296	-3.45279	3.99e-12	down
Gimap1os	16.0497	14.1136	0.915404	1.38259	-3.45342	9.07e-33	down
1110028F11Rik	4.7706	5.02306	0.376781	0.370242	-3.45491	1.32e-05	down
Gm11714	4.00203	4.55399	0.239881	0.412507	-3.45542	0.000154561	down
Gm5049	0.964639	1.60213	0.0991208	0.0974005	-3.4562	0.00674774	down
Gimap7	111.417	124.656	5.82958	12.1673	-3.457	1.9e-10	down
Adgrb2	5.38742	5.02347	0.186262	0.604793	-3.45794	3.14e-17	down
2010107G23Rik	2.24183	1.46723	0.229098	0.0519513	-3.45957	2.15e-05	down
Cd247	28.2369	28.3025	1.32099	2.97392	-3.46069	2.83e-09	down
Tmem163	1.48048	0.772694	0.0856799	0.0841929	-3.46148	2.58e-05	down
Dixdc1	7.856	9.45755	0.563749	0.7507	-3.46318	1.14e-46	down
43709	216.355	218.923	12.8911	20.066	-3.46513	3.45e-69	down
Alpk2	0.302678	0.494102	0.0540057	0.00663355	-3.46714	0.00173434	down
Klri1	140.278	145.453	8.02429	13.4908	-3.473	3.52e-47	down
Tspan32	7.31073	6.34529	0.446632	0.579653	-3.47303	5.6e-33	down
Jakmip1	3.98105	4.08089	0.220268	0.384792	-3.47704	1.46e-25	down
Gm42449	6.38022	7.13081	0.535112	0.480101	-3.47761	6.14e-15	down
Tbx21	235.117	231.297	11.8244	23.1761	-3.47803	8.63e-13	down
Il18r1	17.5011	12.6121	1.1015	1.14669	-3.48033	1.76e-43	down
Klrb1f	34.3815	34.6534	2.59427	2.57474	-3.48092	1.03e-49	down
Gm11573	15.0152	11.467	0.53334	1.44123	-3.48105	1.21e-05	down
CT009713.5	8.42912	7.65941	0.287918	0.914054	-3.48136	1.76e-13	down
Atp1b1	16.2857	15.7405	0.71614	1.6755	-3.48357	1.55e-25	down
Ccdc88c	11.1937	11.2487	0.609466	1.06574	-3.48517	4.96e-46	down
Dapk2	50.3481	54.715	2.51302	5.32097	-3.48854	1.77e-10	down
Rab27b	19.7229	23.6876	1.0921	2.13179	-3.49531	4.46e-43	down
Acap1	98.8649	104.394	5.89096	9.18576	-3.49532	3.48e-68	down
Itk	46.2245	47.4713	2.48246	4.44488	-3.49957	8.23e-52	down
Cd226	34.9769	39.1933	2.34029	3.13194	-3.50341	3.93e-50	down
Klra7	155.24	149.207	7.51672	14.8542	-3.50754	3.96e-44	down
Scel	15.3945	20.0095	0.946404	1.65705	-3.51005	1.85e-30	down
Lck	250.436	258.829	12.6986	24.6567	-3.51155	3.33e-13	down
Ablim1	86.7211	92.3626	4.98565	8.13497	-3.51339	8.26e-67	down
Rhof	108.877	102.269	5.4566	9.94979	-3.51761	1.03e-54	down
Gp1bb	1.51432	1.14985	0.0558575	0.13722	-3.5219	0.00236151	down
Rnf43	16.9896	24.5523	1.00133	2.02301	-3.52671	2.73e-09	down
Faah	15.2782	14.7185	0.844943	1.32449	-3.53009	9.95e-53	down
Il12rb1	17.5609	18.4176	0.921425	1.67254	-3.53559	5.61e-38	down
Trbc1	465.867	503.868	24.6889	45.0747	-3.53983	4.73e-53	down
Il2rb	964.678	1103.38	50.2516	98.4808	-3.54139	2.18e-12	down
Ly75	7.89339	8.40856	0.433662	0.732655	-3.54679	1.63e-35	down
Zap70	93.8288	106.264	4.68803	9.62741	-3.54876	2.69e-11	down
Gzmb	963.607	919.17	44.8515	89.2964	-3.55247	9.32e-13	down
H2-Eb2	1.26467	0.739778	0.0951272	0.0467381	-3.55566	0.00439231	down
Klrc2	3.8925	4.43259	0.253089	0.337516	-3.56004	7.12e-22	down
Trbd1	2524.34	2130.83	122.579	206.489	-3.56053	5.53e-23	down
Gm6637	2151.53	2179.98	102.043	204.867	-3.56128	1.67e-12	down
Car2	413.389	510.286	19.3261	46.0593	-3.56543	5.03e-08	down
Clic5	2.45427	1.81775	0.0805462	0.219856	-3.56548	5.39e-11	down
Gm37169	1.4481	1.73265	0.037876	0.186093	-3.56975	2.14e-06	down
Fbxo27	1.39538	1.5226	0.0686271	0.134872	-3.5832	2.34e-05	down
Pglyrp2	39.8228	37.6264	1.45537	3.94433	-3.58372	3.62e-07	down
Gm20743	30.9807	35.1231	1.82628	2.78471	-3.58458	5.36e-56	down
Trdc	36.2397	38.4635	1.86214	3.32573	-3.59011	4.82e-49	down
Sh2d2a	189.891	209.898	9.23481	18.5402	-3.59084	2.85e-12	down
Gm45715	11.9905	13.954	0.847323	0.951562	-3.59373	1.25e-06	down
Gm43065	1.12593	0.689252	0.100447	0.024676	-3.59559	0.00942337	down
Bcl11b	0.992766	0.503689	0.0453382	0.0572803	-3.5974	1.66e-06	down
Gm9951	0.915917	1.9184	0.113342	0.0835312	-3.60037	0.0017621	down
Gata3	51.3214	56.2194	3.07703	4.3343	-3.60162	1.72e-71	down
Gzma	1269.8	774.611	53.1607	86.5673	-3.60647	2.37e-13	down
Cd160	22.8897	19.8841	0.914672	2.01253	-3.60801	5.83e-30	down
Btbd11	0.933618	0.66589	0.0733057	0.0360167	-3.60883	2.17e-08	down
Klrg1	635.793	767.355	29.8337	66.3715	-3.61113	1.98e-09	down
Gpr174	16.336	19.69	0.709919	1.74877	-3.61766	5.01e-08	down
Klra5	47.4897	50.2642	2.32983	4.28339	-3.62744	4.81e-38	down
Col19a1	0.318151	0.244262	0.030512	0.00749561	-3.62755	0.00778494	down
Klc3	0.703605	1.61605	0.138926	0.0195022	-3.62782	0.00149086	down
Gimap9	71.7915	82.4286	3.74329	6.69643	-3.628	7.63e-47	down
Gm26732	7.39331	7.31971	0.227502	0.763808	-3.6315	9.61e-15	down
Klrc3	7.07049	7.57527	0.214133	0.771528	-3.63338	6.12e-06	down
Gm33460	14.3076	13.092	0.490056	1.34834	-3.63584	8.91e-08	down
Lax1	146.446	146.231	6.59804	13.0788	-3.63676	1.5e-13	down
Trbj1-7	525.152	536.016	29.6931	41.5223	-3.63843	7.29e-23	down
Xcl1	74.3636	84.4563	3.71656	6.90929	-3.64422	4.37e-29	down
Adamts14	54.1558	46.4823	2.3755	4.32089	-3.64918	1.14e-54	down
Ncr1	1525.38	1555.15	73.7523	131.167	-3.65228	1.38e-64	down
Gimap1	201.321	210.383	11.2316	16.1435	-3.65287	2.74e-87	down
Tigit	120.136	113.397	4.4733	11.0428	-3.65314	1.23e-08	down
Cd96	109.681	138.271	3.65621	12.811	-3.65805	4.74e-05	down
Klre1	174.461	158.938	6.91633	15.1291	-3.65966	8.72e-11	down
Rgs16	83.6069	95.1618	4.85137	6.95212	-3.66394	5.22e-70	down
AC153498.1	10.9475	11.9365	0.598293	0.910312	-3.66503	6.87e-27	down
Klrb1c	89.8532	82.7847	3.93872	7.40948	-3.66771	1.73e-53	down
S1pr5	68.0558	39.1624	3.11001	3.90264	-3.66841	6.48e-46	down
Txk	18.5759	22.6872	1.1605	1.55503	-3.66965	5.85e-72	down
Fasl	171.149	208.161	7.13291	17.8293	-3.67045	6.62e-08	down
Sh2d1a	1.99011	2.16527	0.0381719	0.234434	-3.6707	5.16e-09	down
Tnfrsf9	158.417	166.97	7.46902	13.8254	-3.67609	1.72e-57	down
Gimap4	486.648	472.972	23.9649	38.7799	-3.67629	5.54e-75	down
Gimap5	30.234	26.4009	1.17755	2.5133	-3.67911	4.46e-40	down
Ifng	71.9513	63.2067	4.05668	4.74367	-3.68033	2.3e-59	down
Clip4	1.98578	1.3868	0.0906876	0.127305	-3.68685	8.94e-08	down
9630013D21Rik	1.91774	1.42264	0.133759	0.0821487	-3.68963	2.9e-06	down
Dkkl1	19.4989	13.8763	0.733343	1.40848	-3.69744	5.48e-21	down
Tm6sf2	1.98825	1.01134	0.11054	0.081466	-3.69788	0.000859569	down
Gm43753	1.04291	0.668158	0.0158761	0.0936034	-3.69795	0.00130106	down
AC159819.3	0.745478	1.43904	0.0571954	0.0843042	-3.69853	0.00551885	down
Klrd1	583.74	512.005	22.7606	47.7133	-3.6991	5.74e-12	down
Trbj1-4	843.147	917.925	40.1731	72.8785	-3.70326	4.72e-32	down
Fcrl6	12.9478	15.4709	0.784675	1.04093	-3.70393	1.02e-31	down
Gm10505	5.90233	3.4526	0.496541	0.0975846	-3.71305	6.25e-07	down
Sidt1	17.5254	18.5827	0.990326	1.30364	-3.71837	9.51e-62	down
E230001N04Rik	2.09575	1.08034	0.175867	0.0246878	-3.72027	0.000648497	down
Rhpn1	9.77548	8.95323	0.65364	0.532188	-3.72186	1.66e-25	down
Trbj1-2	521.53	535.711	14.228	52.6977	-3.72212	1.88e-16	down
Klhl30	25.3052	29.8279	1.34354	2.13909	-3.72799	4.05e-47	down
Gm25106	25.7537	17.5756	1.56818	1.15572	-3.72809	0.000566106	down
C230085N15Rik	7.17794	4.30986	0.267102	0.45335	-3.72849	1.44e-19	down
Ikzf3	42.6758	38.3237	2.03439	3.05464	-3.7325	8.57e-80	down
Chl1	1.02043	1.12995	0.0470084	0.0881858	-3.73314	1.61e-13	down
Sh2d1b2	6.33542	6.08833	0.475327	0.304616	-3.7354	2.94e-16	down
2900011O08Rik	0.480306	1.56533	0	0.129325	-3.73669	0.00671229	down
Itln1	12.2422	16.0915	0.920842	0.859617	-3.73781	2.25e-16	down
Itga2	18.3002	13.9212	0.869061	1.14346	-3.73835	9.6e-60	down
Il18rap	72.7882	52.3776	3.34562	4.46496	-3.73938	3.72e-79	down
Acsbg1	3.86058	2.86729	0.131189	0.286472	-3.74531	4.72e-12	down
Gimap8	56.1694	59.0535	2.15815	5.02271	-3.74696	6.3e-10	down
AC126262.2	1.22035	0.909152	0.132494	0	-3.74775	0.00359073	down
Zcchc18	17.1995	16.9544	0.851146	1.27044	-3.74961	8.03e-53	down
4930544D05Rik	3.80842	3.95426	0.121747	0.358903	-3.75314	0.000224005	down
Tmem238	3.46405	1.83705	0.219044	0.107621	-3.75424	0.000102193	down
Gimap3	201.553	170.266	10.1929	12.6802	-3.76206	1.2e-106	down
Ubash3a	26.4671	25.0573	1.32598	1.83036	-3.76919	4.62e-57	down
Gzmk	76.3496	71.1787	2.53404	6.50388	-3.77005	1.47e-08	down
Gm13387	0.55139	0.917567	0.0547039	0.0358363	-3.77011	0.00365085	down
Ppp2r2c	4.12372	4.78478	0.224303	0.313214	-3.79373	6.72e-20	down
Prkcq	41.2864	37.3392	1.97346	2.74113	-3.7998	1.71e-88	down
Samd3	118.106	133.934	4.63454	10.4853	-3.80301	1.97e-10	down
Tcf7	34.8491	36.7116	1.12073	3.12683	-3.81734	1.27e-07	down
Bspry	4.5881	5.49709	0.268031	0.329224	-3.82141	3.77e-13	down
Klri2	85.2253	90.1212	3.3161	7.0448	-3.82384	2.02e-12	down
Gm44135	64.7508	52.7657	2.42684	4.48889	-3.8241	2.73e-20	down
Gm9204	12.7834	11.6734	0.499267	0.926693	-3.83893	1.26e-12	down
Hsd11b1	41.9305	41.5174	1.59419	3.27876	-3.8393	7.42e-50	down
Trdv4	13.8178	12.3407	0.473279	1.0464	-3.84334	5.06e-07	down
Prf1	866.607	731.262	36.5542	56.1772	-3.8465	6.06e-89	down
Cldnd2	4.4825	7.8662	0.218588	0.501187	-3.8484	2e-05	down
Gm38118	1.77498	0.713819	0.141856	0	-3.86594	0.00267046	down
Kcnip3	10.6126	10.979	0.903715	0.334831	-3.86677	3.63e-25	down
Gm44226	2.06276	1.76971	0.0439615	0.172794	-3.8802	0.002303	down
Styk1	19.5294	20.2663	0.653876	1.60192	-3.88348	9.57e-10	down
AC126459.2	2.45774	3.83922	0.196422	0.15792	-3.8999	2.64e-10	down
Prr36	1.53436	1.88678	0.0214819	0.168873	-3.9092	6.3e-08	down
Scg5	5.62091	2.23624	0.334825	0.0987041	-3.91086	2.57e-06	down
Col8a2	3.96586	3.90806	0.0468113	0.390991	-3.91091	0.00515156	down
Eomes	9.28123	9.05751	0.53103	0.472117	-3.93363	5.88e-37	down
Sytl2	24.77	26.3367	1.24354	1.54041	-3.94051	5.1e-113	down
Heatr9	1.5776	0.999727	0.0840544	0.0550637	-3.9473	0.00135264	down
Trbj1-5	297.991	339.331	11.5575	22.7138	-3.95881	1.37e-16	down
Trbj1-1	3138.31	3234.29	118.202	220.47	-3.97552	2.61e-58	down
Eya2	18.8385	18.8979	0.65601	1.34152	-3.9802	3e-38	down
Gm17173	1.12727	0.938812	0.0732948	0.0360113	-3.98105	0.00030496	down
Sh2d5	10.9263	15.9999	0.294977	1.13182	-3.98547	3.81e-05	down
AC153862.2	13.4227	10.6163	0.226635	1.02443	-3.99979	1.65e-12	down
Gm37109	1.11791	1.51399	0	0.137415	-4.00067	0.000886973	down
Muc20	4.6657	5.97963	0.208727	0.346114	-4.00595	3.08e-21	down
Calca	4.16363	6.36474	0.15598	0.367855	-4.07463	6.24e-10	down
Tmem59l	1.81165	1.38729	0.15795	0	-4.08265	0.00133647	down
Kcnk10	1.31107	0.986037	0.0478997	0.064719	-4.08672	5.15e-12	down
Klra10	3.12825	12.2642	0.319162	0.439071	-4.10122	2.32e-06	down
Trbj1-6	455.792	429.854	15.8593	26.2981	-4.13223	7.91e-25	down
Gm15602	2.82724	4.23788	0.112976	0.222031	-4.14397	0.00777309	down
Chrne	8.68664	7.19535	0.310852	0.42764	-4.16445	7.86e-16	down
Sytl3	51.7915	42.2016	2.17223	2.18223	-4.17057	2.82e-106	down
2900041M22Rik	0.829035	1.7512	0.117789	0	-4.21047	0.00270894	down
Clnkos	4.36724	3.50351	0	0.352772	-4.21211	0.00809668	down
Serpinb9b	57.8672	42.4413	1.47365	2.94236	-4.24258	2.72e-57	down
Camk2b	0.498252	0.542529	0.0460572	0	-4.24574	1.53e-05	down
Serp2	8.90228	5.22844	0.137704	0.473599	-4.26146	9.39e-07	down
Gm15353	3.2773	5.27196	0.14967	0.220608	-4.27639	0.000183982	down
Gm11209	9.78627	7.2486	0.487555	0.239546	-4.28928	2.95e-05	down
AI847159	2.1577	2.56503	0.0333761	0.163984	-4.32076	3.47e-05	down
Gm16741	1.05458	1.08395	0.0577932	0.0283951	-4.3771	0.00271552	down
Gm16083	0.301095	1.20773	0	0.0608036	-4.38654	0.00665238	down
Kcnc1	0.79346	0.879154	0.0388812	0.0272903	-4.40386	1.98e-10	down
Gfi1	1.9766	1.77958	0.0824192	0.064791	-4.41398	3.15e-08	down
Cdc20b	13.2749	8.62414	0.172431	0.649514	-4.46836	1.53e-18	down
A630072L19Rik	1.24522	1.47397	0.078863	0.0221412	-4.49818	2.65e-08	down
Tmem198	0.875043	1.40122	0.0839202	0	-4.51594	0.000414859	down
D630039A03Rik	1.18072	0.390625	0.0556898	0	-4.55115	0.00258381	down
AC118222.2	8.52571	3.36634	0.204413	0.200865	-4.60337	0.00919847	down
Asb4	0.362213	0.415608	0.0133606	0.0131288	-4.61954	0.00746644	down
Gm42669	1.01635	1.22235	0.0420138	0.0330277	-4.64387	1.3e-09	down
Trdj2	34.3521	19.5514	0	1.74991	-4.67132	0.00821583	down
Apol7e	7.55131	6.84159	0.235896	0.231802	-4.68369	2.25e-20	down
Unc5cl	0.679624	0.834855	0.048884	0	-4.70472	0.000788516	down
Gm37387	9.0083	11.8164	0.523595	0.142919	-4.71405	9.22e-20	down
Gm26781	0.890092	1.39928	0.0355681	0.0349508	-4.76901	0.00456852	down
Gm28053	2.16009	3.0131	0.159355	0	-4.77411	0.000560214	down
Gm12503	1.69921	1.87521	0	0.0990513	-4.90937	2.34e-07	down
Gm37520	1.16854	0.305795	0.0393219	0	-4.95986	0.00379266	down
1700066B19Rik	1.50605	0.626846	0.0370349	0.0181961	-5.00293	0.000138826	down
Igsf5	2.83196	1.87668	0.0189928	0.0933157	-5.12015	8.5e-09	down
Gm37248	4.50441	5.58776	0.198616	0.0325282	-5.19791	1.81e-18	down
Klrb1	3.16025	3.45758	0.0748348	0.036768	-5.63582	8.54e-07	down
Gm26692	3.18475	1.3972	0	0.0750324	-5.65104	0.00787376	down
A930016O22Rik	0.834504	0.544473	0	0.0201649	-5.81956	0.00455073	down
Ms4a15	0.739823	1.46058	0.0295633	0	-5.97992	0.00301162	down
Gm15675	1.96432	2.46782	0.0142717	0.0420719	-6.03771	1.24e-10	down
Apol7b	1.04295	0.895228	0	0.0213668	-6.2309	0.00122907	down
E230020A03Rik	0.367328	0.44317	0	0	-6.4016	0.00731451	down
Tex13c2	0.657094	0.419314	0	0	-6.42198	0.00698148	down
Fam217a	0.228637	0.451382	0	0	-6.42423	0.00725987	down
Gm37766	0.405445	0.393198	0	0	-6.48259	0.00561504	down
Sez6	0.293841	0.0831698	0	0	-6.55426	0.00543286	down
Gm36949	0.894522	0.0826194	0	0	-6.60807	0.00669318	down
Gm42196	0.975494	2.23859	0	0	-6.6893	0.00321141	down
Gm15674	0.292088	0.690006	0	0	-6.71891	0.00292431	down
Gm42684	0.393975	0.292505	0	0	-6.75423	0.00228376	down
AI661453	0.260021	0.25667	0	0	-6.83252	0.00170366	down
Alox8	0.046174	0.715758	0	0	-6.91164	0.00321266	down
Gm43659	1.65729	2.75525	0	0	-6.92515	0.00128833	down
Gm11469	2.76097	2.90709	0	0	-6.93938	0.00114579	down
AC160405.3	0.744337	0.725674	0	0	-6.99339	0.000926111	down
AL589871.1	0.731182	0.908882	0	0	-7.01071	0.000881153	down
Rimkla	0.671877	0.115594	0	0	-7.13777	0.000934203	down
Tdrd9	0.455216	0.168645	0	0	-7.18998	0.00052916	down
C6	0	0	14.8517	12.3812	12.7665	3.66e-17	up
Cd209f	0	0	23.2809	25.7073	12.5917	1.05e-16	up
Eya4	0	0	2.45408	2.77321	11.6076	4.39e-14	up
4930555A03Rik	0	0	7.93582	6.70315	10.8088	4.92e-12	up
Fam19a2	0	0	3.56201	2.43252	10.7996	6.04e-12	up
Slc13a3	0	0	2.80047	1.98966	10.6291	1.56e-11	up
Cd209g	0	0.0133141	8.20753	8.56558	10.4648	6.48e-12	up
Art2a-ps	0	0	7.77353	8.37784	10.3296	7.53e-11	up
Gm30329	0	0	3.67072	2.7514	10.2909	1.03e-10	up
Gm37795	0	0	2.47822	3.48487	9.85998	1.21e-09	up
Gm14461	0	0	4.54508	3.39315	9.80703	1.58e-09	up
Gm8199	0	0	8.74503	6.6488	9.64956	3.74e-09	up
Asb10	0	0	2.30281	1.96849	9.56942	5.57e-09	up
Creg2	0	0	1.13848	0.75429	9.5136	8.62e-09	up
C5ar2	0	0	1.84408	1.2612	9.4534	1.17e-08	up
Siglec1	0.130368	0.0605592	55.8289	52.3233	9.43486	9.78e-184	up
Gm3716	0	0	1.10563	1.95888	9.25026	4.04e-08	up
Gm10441	0	0	3.60194	2.23719	9.16076	6.15e-08	up
Crym	0.0323077	0	7.29682	6.65259	9.10595	1.68e-16	up
F9	0	0	1.30663	1.8504	9.09543	8.06e-08	up
Trem2	0.0443006	0.0388709	19.3099	17.9937	9.07239	3.72e-60	up
Pf4	0.227924	0.333314	128.603	118.28	9.02182	2.95e-59	up
Fxyd2	0	0	1.08872	0.94093	9.00925	1.19e-07	up
Nxpe5	0.293911	0.0859626	85.9477	72.442	8.9849	2.21e-33	up
Ccl8	0.321591	0	46.5713	81.2217	8.98373	1.44e-22	up
Cd5l	0	0	1.10951	2.73831	8.95521	2.59e-07	up
Gm40304	0	0	14.3096	12.9056	8.85283	2.72e-07	up
Stab1	0.64958	0.130811	153.093	134.61	8.80397	1.28e-19	up
Tlr8	0.183305	0.0938223	50.6588	49.9092	8.78908	5.04e-121	up
Tfec	0.0195845	0	3.54046	3.15603	8.76881	4.21e-15	up
Myom1	0	0	0.629815	0.518771	8.68997	6.53e-07	up
Gm37063	0	0	0.955164	0.806598	8.61883	9.42e-07	up
Gm13710	0.51088	0.0996141	98.4264	88.801	8.57842	1.22e-69	up
Ermap	0.0103413	0	1.26946	1.61776	8.47689	1.54e-07	up
Gm21816	0	0	0.642721	1.16341	8.47364	2.38e-06	up
Pla2g2d	0	0.0642851	11.4296	8.60755	8.45485	6.55e-20	up
Chp2	0	0.149918	22.7768	23.5408	8.44211	2.42e-32	up
Cxcl13	0	0.125384	21.4247	16.564	8.41395	1.04e-19	up
C1qa	31.6552	21.8136	7438.26	7602.42	8.40086	0	up
Gm43351	0	0	9.99113	6.33402	8.39841	3.25e-06	up
Fcna	0	0	1.79702	2.06639	8.39426	3e-06	up
Gm11542	0	0	1.91222	1.57156	8.38241	3.22e-06	up
AC153955.1	0	0	3.56566	4.36025	8.37962	3.27e-06	up
5930403N24Rik	0	0	0.597462	0.429836	8.32504	4.44e-06	up
C1qb	16.9166	9.45373	3406.21	3508.65	8.30381	0	up
Ms4a14	0.0808527	0	10.5973	10.007	8.29256	9.55e-06	up
Folr2	0	0.0310891	3.70389	4.97524	8.29201	3.8e-07	up
Ip6k3	0	0	1.61678	0.514656	8.28478	8.95e-06	up
Nrcam	0.0328059	0.00719626	5.56488	4.4442	8.28131	1.61e-57	up
Gm13479	0	0	0.522893	0.491953	8.24681	6.24e-06	up
Gm7497	0	0	1.57131	3.19101	8.24158	8.04e-06	up
Gm25410	0.399837	0	54.4513	39.9413	8.23495	4.86e-07	up
4833411C07Rik	0	0	0.744833	1.34945	8.22654	8.11e-06	up
Fcrls	3.14491	3.17131	838.136	737.818	8.22098	0	up
Gm37311	0	0	1.58329	0.714142	8.20392	1.02e-05	up
Gm44545	0	0	2.74642	3.18314	8.13117	1.11e-05	up
Ccl12	1.73412	0.62653	233.321	298.198	8.11087	1.56e-112	up
Ifnb1	0	0	1.75113	3.85446	8.05737	2.03e-05	up
Smpd3	0.0104697	0	1.24507	0.917598	8.04199	1.17e-06	up
Slco2b1	0.570027	0.193611	87.8212	77.2774	8.03131	4.11e-31	up
AC153569.1	0	0	2.80785	4.09418	7.98698	2.36e-05	up
Gm44850	0	0	1.93692	0.971073	7.93697	3.41e-05	up
Cd300ld2	0.238683	0	24.5502	21.0875	7.92734	2.38e-22	up
AC165247.1	0	0	1.04639	0.843673	7.87408	3.91e-05	up
Kcnj2	0.0301861	0	2.78882	2.69301	7.85315	9.31e-17	up
2010320O07Rik	0	0	3.4022	3.44148	7.83126	4.68e-05	up
Btnl2	0	0	0.792583	0.559158	7.79134	5.9e-05	up
Gm16183	0	0	1.10088	1.81738	7.78545	6.35e-05	up
Pparg	0.111299	0.0325525	13.1113	12.0796	7.75793	2.14e-40	up
Slc39a12	0	0	0.665875	0.46491	7.74769	7.23e-05	up
Ceacam19	0	0	0.593958	0.414698	7.74769	7.23e-05	up
Kcnj10	0	0.0177784	1.77801	1.61349	7.7476	4.8e-11	up
Ms4a7	2.05432	1.16571	264.558	306.743	7.74219	0	up
Gm5970	0	0	0.907249	1.86791	7.7403	8.48e-05	up
Cmtm8	0	0.0141323	1.51377	1.15357	7.72841	4.8e-06	up
Slc9a4	0	0	0.483654	0.248946	7.72735	8.78e-05	up
Liph	0	0	0.498609	0.381077	7.7247	7.87e-05	up
C1qc	2.58145	0.920953	354.407	257.069	7.72143	8.27e-28	up
Sbk2	0	0	0.383947	0.672549	7.71897	8.75e-05	up
2010007H06Rik	0	0	0.436541	0.230176	7.70448	9.63e-05	up
Gm45449	0	0	1.07212	0.579434	7.68123	0.000105678	up
Stard8	0.677375	0.166069	71.0962	69.5807	7.65923	1.36e-18	up
Neurl1a	0.0372553	0	3.01317	2.90236	7.65874	1.14e-15	up
Apoe	86.061	44.8491	10140.6	11576.4	7.641	7.31e-66	up
Gdf3	0.293896	0.0595095	29.5951	27.3131	7.62067	1.03e-17	up
C5ar1	1.10834	0.860286	158.542	158.261	7.59695	1.2e-280	up
Mrc1	2.78574	1.78042	394.356	339.414	7.59545	0	up
1110002J07Rik	0	0	0.543527	0.657347	7.57946	0.000148433	up
Fpr1	0.206864	0.290416	35.512	44.1363	7.56672	1.31e-57	up
Tlr5	0	0.050171	4.83664	3.39478	7.56542	1.79e-07	up
Glrp1	0	0	1.20799	0.316539	7.56403	0.000249091	up
Ceacam18	0	0	0.880011	0.628901	7.55806	0.000167384	up
AC140409.2	0	0	2.44172	1.74498	7.55806	0.000167384	up
AC090654.1	0	0	1.52059	1.2532	7.55707	0.000164238	up
Lilra5	0.207787	0.113949	27.9982	21.7602	7.55535	6.98e-57	up
AC117245.5	0	0	0.856331	1.24391	7.55311	0.00017246	up
Cd300e	0.341049	0	24.5058	27.1215	7.53131	0.00267598	up
Lbx2	0	0	1.40616	1.71337	7.52879	0.000186233	up
Gm7115	0	0	1.26284	2.23366	7.52626	0.000205019	up
Mfap3l	0	0	0.276616	0.143458	7.50866	0.000228052	up
Gm10134	0	0.883062	78.3184	59.3453	7.50437	7.28e-05	up
Gm4832	0	0	3.37874	2.4633	7.47992	0.000234287	up
Tnfrsf8	0	0	0.349316	0.462645	7.47574	0.000236926	up
Kcnj9	0	0	0.257279	0.39728	7.47469	0.000245421	up
Gm17229	0	0	0.391627	0.568083	7.42067	0.000305951	up
Gm44652	0	0	0.331329	0.614981	7.41903	0.000328273	up
Myoz1	0	0	0.832992	0.572974	7.39785	0.000336353	up
Epn3	0	0	0.245426	0.406175	7.39177	0.000356041	up
Gm29291	0.130113	0	8.36052	8.46066	7.36129	1.02e-09	up
AW822252	0.0134721	0	0.658936	1.07917	7.36089	2.44e-05	up
Ccl7	1.98321	1.44011	207.119	258.949	7.35829	9.89e-161	up
Gm38130	0	0	0.417647	0.996682	7.302	0.000577169	up
Hsf2bp	0	0	0.742156	0.0868185	7.28872	0.00110943	up
Prune2	0.116049	0.108929	14.8981	14.4538	7.28761	1.52e-241	up
4930430E12Rik	0.0965246	0.0846939	9.71995	13.8721	7.28726	1.44e-17	up
Gm38071	0.032432	0	1.81956	2.12418	7.27234	2.19e-09	up
Ambp	0	0	1.30496	0.403013	7.25387	0.000789877	up
Abca14	0.00928908	0	0.489973	0.621533	7.25234	3.54e-05	up
Fcgr4	1.0031	1.53069	167.766	158.566	7.25148	4.96e-182	up
Ch25h	0.121728	0.106808	13.6588	15.219	7.24442	1.25e-25	up
Misp	0	0.0168763	1.19899	1.0513	7.2278	3.97e-05	up
Gpr84	0.318064	0	15.6246	22.847	7.21009	0.00171966	up
AC159813.1	0	0	0.835716	0.182491	7.19138	0.00116779	up
Olfr110	0	0	0.870066	0.412742	7.15412	0.000993418	up
Cbr2	4.25177	4.81725	557.882	515.483	7.1416	0	up
Fam124a	0	0	0.274236	0.222611	7.1166	0.00103345	up
Gas6	1.93485	1.98065	245.722	206.874	7.11043	0	up
Kcnk13	0.492859	0.200781	40.7341	37.3067	7.10377	1.43e-121	up
Lrp4	0.00521494	0	0.340091	0.221154	7.09938	6.97e-05	up
Cd33	0.246715	0.142256	23.2959	20.4005	7.08928	3.3e-157	up
AC132332.1	0	0	0.268136	0.5675	7.07532	0.00134209	up
AC164573.1	0	0	0.43642	1.76899	7.07182	0.00170567	up
Lgmn	16.53	8.8348	1415.8	1383.38	7.05425	1.56e-241	up
Scamp5	0.768395	0.453799	71.7648	61.2727	7.0416	1.79e-191	up
Rgs7bp	0.00774025	0	0.504778	0.28448	7.02128	9.99e-05	up
Zmynd15	0.111817	0.119914	13.5714	11.603	7.0183	1.09e-68	up
Csf1r	9.4193	6.01167	873.646	788.621	7.01688	0	up
Vsig4	0	0	0.531004	0.834861	7.00508	0.00163347	up
Trpm1	0	0	0.0427511	0.0945206	7.0029	0.00177606	up
Gm14221	0.0657201	0	2.26902	4.36637	7.00121	3.2e-08	up
Unc13b	0.0168576	0.00422613	1.27028	0.891917	6.98791	5.93e-32	up
Pdzk1ip1	0	0	0.561387	0.551644	6.97087	0.00178242	up
Gm17147	0	0	2.31052	2.27042	6.97087	0.00178242	up
Gm29367	0	0	0.633417	0.855833	6.96864	0.00182649	up
Msr1	0.30221	0.333356	31.9311	33.4764	6.93952	1.47e-195	up
Cebpa	0.0207806	0.0729345	4.64356	5.28756	6.93899	6.85e-19	up
Ppbp	0	0	1.2612	0.524326	6.93811	0.00229559	up
Gm14225	0	0	1.94931	1.62816	6.93353	0.00205744	up
Gm13920	0	0.0578037	2.8115	3.44562	6.93335	3.96e-08	up
Gdf15	0.295776	0.493095	41.1876	40.2776	6.92833	7.14e-91	up
Hpgds	0.963406	0.665787	86.8099	77.2928	6.92276	2.48e-280	up
Foxp2	0	0	0.00642775	0.110533	6.91957	0.00485226	up
AC113508.1	0	0	0.561561	0.441452	6.89443	0.00237961	up
Patl2	0	0	0.388501	0.381759	6.89286	0.00237049	up
Gm38137	0	0	0.74995	0.552701	6.85423	0.00275676	up
Gm44861	0	0	0.732031	0.76164	6.85182	0.00273861	up
Gm19719	0	0	0.173871	0.256281	6.8494	0.0028286	up
Gm45777	0	0	2.44344	3.60155	6.8494	0.0028286	up
Hoxa1	0	0	0.11669	0.687991	6.84204	0.00422392	up
C3ar1	2.53212	1.37325	188.341	179.065	6.82722	1.74e-232	up
Gpr31b	0.11412	0	4.21367	5.96882	6.82296	8.34e-08	up
Mlph	0	0	0.225552	0.106001	6.81537	0.00340628	up
Mmel1	0	0	0.272119	0.237685	6.81123	0.00316847	up
Gm17025	0	0	1.35864	1.69107	6.80874	0.00321141	up
Gm5086	0.076186	0.24511	13.6389	17.2792	6.80437	4.93e-44	up
Clec4a1	4.85194	3.67111	412.045	378.486	6.80099	0	up
Batf2	0.0434399	0.0762313	5.93664	5.34235	6.79346	3.9e-21	up
Gm10087	0	0	3.82066	1.40788	6.77374	0.00413397	up
Gm7871	0	0	2.04016	0.75178	6.77374	0.00413397	up
Adap2os	0.835026	0.341917	50.5587	54.665	6.77331	1.43e-66	up
Gm44672	0	0	1.05259	0.517163	6.77203	0.00389303	up
AC153959.1	0	0	0.527201	0.487577	6.76776	0.00366658	up
Mroh6	0	0	0.379307	0.396019	6.7669	0.00367432	up
Sgsm1	0	0	0.0844372	0.145201	6.76348	0.00388645	up
Scarf1	0.0379478	0.133187	9.22575	6.54442	6.73988	3.22e-31	up
Fmn1	0.0462499	0.0280947	3.32325	3.19517	6.73137	9.93e-67	up
Slc16a12	0	0	0.2853	0.127431	6.72822	0.00458512	up
Rgsl1	0	0	0.201318	0.118695	6.72646	0.00438843	up
Tfap2c	0	0	0.25703	0.196442	6.7247	0.00428039	up
Gm14321	0	0	0.986554	0.969432	6.72294	0.00426133	up
Vash1	0	0	0.303197	0.33766	6.72206	0.00428039	up
Npl	0.295996	0.275949	26.5243	23.8324	6.72066	5.38e-93	up
Ankrd66	0	0	0.516989	0.742485	6.72029	0.00438635	up
1500005C15Rik	0	0	0.21944	0.47439	6.71763	0.00471341	up
Fat3	0.00765123	0	0.330203	0.30284	6.71355	9.72e-11	up
Gm37755	0	0	0.0723277	0.687033	6.71132	0.00735759	up
C4b	0.913764	1.28283	102.965	89.7384	6.70465	1.17e-259	up
Dclk3	0	0	0.384608	0.154609	6.68304	0.00543165	up
Gm26863	0	0	1.59959	0.992736	6.68031	0.00505885	up
Gm45643	0	0	0.637205	0.452217	6.6794	0.00499764	up
Gm37500	0	0	0.582498	0.536614	6.67759	0.00494884	up
F13a1	1.36558	1.96848	162.887	122.035	6.66855	4.56e-232	up
Olfr111	0	0	0.11926	0.488292	6.66842	0.00647582	up
Trpv4	0.0537563	0.176879	10.1949	9.86598	6.65895	1.41e-54	up
Etv1	0.00411986	0.0144596	0.964072	0.648384	6.65263	3.31e-16	up
Fbp1	0.096553	0.0564792	6.6362	5.94475	6.64071	9.57e-17	up
Chil1	0	0	0.318502	0.239333	6.6317	0.00581696	up
Gm30382	0	0	0.255165	0.19174	6.6317	0.00581696	up
Fcrl5	0.0157407	0.0552458	3.03429	2.84812	6.58539	3.88e-16	up
Plcl1	0	0	0.149267	0.0771979	6.58529	0.0070705	up
Gbgt1	0	0	0.667972	0.463326	6.58334	0.00685475	up
Gm38161	0	0	1.45928	1.16509	6.58237	0.00679923	up
AC130661.1	0	0	0.469054	0.430186	6.5814	0.00678429	up
Prkaa2	0	0	0.0922922	0.0971683	6.58043	0.00679923	up
Rragd	0	0	0.132021	0.159667	6.57946	0.00685066	up
Spic	0.0998292	0.0250267	4.65024	4.94585	6.57088	1.67e-27	up
Fpr2	0.253601	0.148345	14.3496	17.1278	6.56996	2.02e-30	up
Tmem86a	5.28328	4.27913	398.724	353.395	6.56096	0	up
Slc15a3	0.189542	0.043766	8.34268	9.70209	6.55742	3.94e-14	up
Gm19434	0	0	0.469601	0.100315	6.53937	0.00986249	up
Gm29340	0.0284264	0.0124712	1.54031	1.56715	6.53768	5.01e-10	up
Gm20100	0	0	0.439325	0.20449	6.53532	0.00837721	up
Gm26674	0	0	0.61762	0.3927	6.53331	0.00807357	up
Gm44223	0	0	6.91237	5.88675	6.5313	0.00794002	up
Pck1	0	0	0.168526	0.255928	6.52727	0.00818404	up
Gm25026	0	0	3.0738	4.66797	6.52727	0.00818404	up
Gm44981	0	0	0.243338	0.504798	6.52524	0.00859475	up
Itga9	0.0783455	0.112488	7.48632	7.31612	6.52133	2.2e-76	up
Gm34280	0.0777356	0	2.65901	2.90589	6.50318	9.51e-10	up
Ccl24	0.169198	0.222689	17.8494	12.0386	6.50019	3.18e-28	up
Mrgprb2	0	0	0.455278	0.223688	6.48252	0.00977071	up
Ly6g6d	0	0	0.806836	0.396417	6.48252	0.00977071	up
Hoxb7	0	0	0.408295	0.501512	6.47626	0.00943494	up
Gm12676	0	0	0.780208	0.958334	6.47626	0.00943494	up
Fcgr1	0.761683	0.538374	46.8322	47.7541	6.45504	2.26e-138	up
Nlrc4	0.128452	0.20037	11.5389	12.845	6.45328	1.6e-64	up
Clec5a	0.385156	0.11265	18.5374	17.2746	6.44904	1.06e-17	up
Adap2	3.06878	2.6388	207.84	206.634	6.44474	5.29e-269	up
Mmp13	0	0.107887	4.48102	3.61143	6.44428	0.000189567	up
Clec4a3	0.949425	0.325979	45.1705	45.1646	6.4406	9.99e-75	up
Oas1g	0.0702278	0.246481	9.40673	13.7659	6.40882	7.33e-37	up
Rab3il1	0.928436	1.18493	78.9456	70.6099	6.39626	3.44e-232	up
Tlr7	0.456257	0.777122	43.4352	43.7436	6.38472	3.47e-159	up
AC153955.2	0.0530663	0	1.36138	2.1379	6.38203	1.54e-11	up
Siglece	1.42203	0.805829	76.9969	73.3153	6.35272	3.11e-141	up
Lyve1	0.150127	0.230522	15.0637	11.2122	6.35123	2.15e-52	up
2610203C22Rik	0.0111564	0.0293669	1.46582	1.36678	6.34897	8.6e-12	up
St18	0.00847428	0.0594849	2.4219	2.39584	6.34717	5.56e-24	up
Slc15a2	0.0446557	0.0718345	4.41828	3.57007	6.3395	5.89e-43	up
Plxna4	0	0.0272644	1.00203	0.867509	6.32179	0.00207066	up
Blnk	0.60346	0.497405	38.2496	34.9749	6.31977	1.19e-198	up
Adgre1	4.65906	3.64367	283.716	265.525	6.31147	0	up
Gm20548	0	0.0587218	1.76504	2.33357	6.30401	3.81e-06	up
Mafb	2.52469	0.628846	112.176	93.2823	6.30166	1.79e-12	up
Dab2	4.17063	2.97207	250.062	215.995	6.29243	3.72e-286	up
Gm43936	0	0.0980894	3.10916	3.58195	6.26289	0.00152894	up
Gm8818	0.523187	1.42309	62.4688	65.0825	6.25973	1.16e-79	up
P2ry13	0.780062	0.760503	49.0013	49.6415	6.25938	4.83e-144	up
Rab11fip5	0.56352	0.337483	32.2976	24.7574	6.25801	2.13e-140	up
Rnf180	0.245464	0.137842	12.2225	11.8345	6.25027	2.74e-87	up
Il10	0.669041	0.733799	43.912	45.5537	6.24915	6.38e-81	up
Pltp	8.50958	5.40296	439.547	416.061	6.20934	7.28e-242	up
Rilp	0.138415	0.0303625	5.40938	4.20674	6.14133	6.9e-13	up
Cd14	3.7982	2.93519	184.604	203.698	6.11488	7.06e-223	up
Itgb5	0.35845	0.271628	16.9384	18.4716	6.08024	1.03e-81	up
Smagp	0.335765	0.16835	14.8126	12.7474	6.05636	1.49e-25	up
Pyroxd2	0.175626	0.16951	10.2744	8.88783	6.05413	9.67e-46	up
Cd22	0.423707	0.0667288	13.7326	13.0335	6.05176	2.08e-07	up
Gm43121	0.0419753	0	1.48947	0.632917	6.00527	0.00383579	up
Ifi207	0.688323	1.03937	45.3954	48.1224	6.00382	1.4e-150	up
Gdpd1	0.257943	0.43208	20.6673	16.817	6.00337	1.62e-60	up
Lyz2	532.002	333.927	23366.1	22564.3	5.99386	5.89e-227	up
Oas2	0.553808	0.982657	32.8706	49.5578	5.989	3.51e-111	up
Hmox1	9.1974	7.43877	483.157	393.402	5.9824	5.69e-257	up
AC153955.5	0	0.0744598	1.74978	2.39918	5.9814	3e-05	up
Abca1	0.703024	0.779188	42.0505	36.1899	5.97784	6.49e-239	up
Cx3cr1	8.53584	3.69147	311.391	327.128	5.97597	2.39e-26	up
Gm13427	0	0.0605338	1.85258	1.49536	5.9614	0.00403578	up
Gm38317	0	0.140128	3.52269	4.21406	5.95865	0.0040593	up
Gm15987	0.196424	0.0646309	6.9229	6.24743	5.95351	6.66e-24	up
Wfdc17	4.52199	2.88563	192.69	184.116	5.94137	6.56e-117	up
Csf3r	1.19907	0.47944	41.9078	42.1961	5.91977	2.24e-23	up
Selenop	75.4758	59.7714	3584.24	3188.3	5.90801	0	up
Clec4n	1.85164	2.40319	113.91	99.5728	5.89905	5.87e-148	up
Speg	0	0.0264066	0.77929	0.567233	5.89233	0.00273768	up
Cd300c2	1.84741	0.52776	57.4372	58.6267	5.88848	7.5e-14	up
Reps2	0.257513	0.162221	10.6702	9.84407	5.88428	2.16e-103	up
Gpnmb	0.277505	0.309899	13.4198	15.39	5.87012	2.35e-113	up
Actg2	0	0.0308695	0.539849	1.06096	5.86831	0.00569413	up
Abcc3	0.41338	0.683252	28.3507	24.9233	5.84625	6.7e-132	up
Vcam1	0.0926342	0.0650243	4.09848	3.40462	5.84333	8.54e-50	up
Cxcl10	0.729721	0.576254	27.2234	35.1178	5.84254	1.36e-86	up
Hebp1	0.97422	0.323793	30.974	30.2138	5.83387	1.95e-16	up
Gm4951	0.476328	0.472461	24.2511	20.6879	5.82398	1.07e-80	up
Clec4a2	2.35885	0.969161	83.0921	72.5817	5.81935	1.27e-22	up
Gpr162	0	0.0125231	0.328509	0.295907	5.81221	0.0062687	up
Aif1	1.32296	1.78827	65.4618	81.3758	5.80907	9.42e-117	up
Gm45091	0.217372	0	5.73288	3.89215	5.80514	7.27e-05	up
Rpl21-ps1	0.11412	0	2.51725	2.47357	5.79474	0.0063612	up
Ms4a4a	3.14513	2.58717	137.619	127.265	5.79443	1.22e-128	up
Serpinb8	0.182783	0.360854	12.6323	12.7683	5.78203	2.79e-77	up
P2ry6	6.52703	4.59495	261.233	247.115	5.77972	1.56e-238	up
Hfe	3.14374	1.68196	114.186	102.912	5.76274	2.3e-150	up
4930526L06Rik	0.0535986	0	1.07947	1.21226	5.7619	0.00701361	up
Ms4a6d	14.6495	10.4992	559.495	565.613	5.74801	2.02e-252	up
Cd4	0.692873	0.691394	35.7263	26.2848	5.74372	1.15e-118	up
Tlr13	4.77261	1.57625	148.525	132.846	5.74251	6.5e-15	up
Ly86	1.6741	0.846939	54.342	56.2558	5.73003	7.58e-131	up
Ptgfrn	0.00523487	0	0.055225	0.1628	5.7224	0.00911874	up
Ccl2	6.35383	5.36389	234.834	280.293	5.72049	3.48e-199	up
Pigz	0.517381	0.0756613	12.7769	12.3926	5.69155	1.51e-06	up
P2rx4	1.09945	0.608922	38.3554	34.1699	5.67989	1.06e-143	up
Gm5431	0.595718	0.410695	22.1726	20.558	5.67806	7.57e-102	up
Abca9	0.524091	0.507632	24.0607	19.9869	5.67509	9.88e-159	up
Gm11652	0.129703	0	2.77804	2.40388	5.65483	2.87e-06	up
Prtn3	0.0632537	0	0.940274	1.57967	5.65041	0.000180443	up
9430053O09Rik	0.0639429	0	1.49221	1.0445	5.64438	3.52e-06	up
Ophn1	0.413969	0.0623729	9.98948	9.59938	5.64154	4.19e-06	up
Slc40a1	0.0852098	0.0961276	4.50041	3.08013	5.63961	2.39e-47	up
Mertk	0.328464	0.243866	11.4009	12.1555	5.63117	1.38e-72	up
Slc11a1	1.40456	1.62159	62.7572	61.0829	5.60904	3.64e-190	up
Trim47	0.360511	0.105442	7.70243	10.7963	5.60604	1.9e-34	up
Tenm4	0.00260586	0.0137188	0.414854	0.272588	5.6055	2.89e-12	up
Diras2	0.0457816	0	0.570783	1.18647	5.59325	2.79e-07	up
Cxcl16	2.17588	1.79782	78.7054	76.7413	5.5531	2.75e-192	up
Cttnbp2nl	1.15775	1.02766	43.122	41.8852	5.5428	1.45e-230	up
Tmem221	0.341507	0.689194	18.1118	22.5606	5.53726	3.63e-46	up
Sbf2	0.118575	0.136554	4.81523	5.11927	5.53636	9.65e-96	up
Apba1	0.0165192	0	0.301009	0.303569	5.52777	0.000303572	up
Fcgr2b	7.50237	6.12627	278.321	243.632	5.52124	5.12e-271	up
C4a	0.0529594	0.0309789	1.63375	1.5139	5.50598	3.3e-17	up
Fam20c	0.748102	0.459487	23.6044	21.1032	5.48171	4.74e-127	up
Rin2	1.44072	1.23743	51.8432	47.4057	5.47391	9.69e-198	up
Gm36963	0.0471409	0	0.791175	0.866294	5.46928	0.000410288	up
Gm1720	0	0.0959358	1.18839	2.54161	5.468	2.51e-05	up
Hpgd	3.12458	1.59927	89.3983	82.5404	5.46093	2.58e-110	up
Epor	0.633428	0.869933	32.0909	22.9173	5.44181	8.21e-66	up
Lyl1	4.65611	3.8451	166.27	141.416	5.44072	3.83e-184	up
Cp	0.704334	0.673275	27.0853	22.8593	5.43958	4.94e-178	up
Gm43136	0	0.151144	2.64322	3.00318	5.40941	0.000658122	up
Igsf6	5.46518	2.34242	144.318	129.993	5.40521	2.61e-21	up
D5Ertd605e	0.0506732	0.0444624	0.923355	2.38771	5.38303	0.000742637	up
Apobec1	8.35249	8.91191	306.572	290.953	5.37032	1.02e-272	up
Tox2	0.0644254	0.0282645	1.76092	1.38125	5.36973	7.2e-10	up
Gm15991	0.0396174	0	0.582586	0.696925	5.34459	3.09e-05	up
Nectin4	0.29246	0.346429	9.38208	12.375	5.34192	5.42e-56	up
Marcks	3.8837	2.41031	109.61	102.39	5.34176	8.19e-161	up
Itsn1	0.201719	0.110889	5.76874	4.70667	5.34038	1.29e-98	up
AV356131	0.438222	0.12817	9.17594	9.42967	5.33527	2.14e-12	up
Fgf11	0.0359906	0	0.880169	0.271339	5.33053	0.00127022	up
P2ry12	1.16182	2.30314	59.9622	57.5834	5.32663	6.12e-99	up
Ticam2	0.334691	0.305905	11.7158	9.40976	5.30448	2e-58	up
Sirpa	8.78942	5.02072	243.832	208.16	5.29977	6.32e-141	up
Ptpro	1.20588	0.543336	30.1389	26.8976	5.29753	3.99e-23	up
P2rx7	0.504652	0.603817	18.6201	17.8386	5.29237	3.19e-120	up
Gm44851	0	0.0624476	0.819066	1.2967	5.27065	7.42e-05	up
Nrp1	2.06011	1.63569	63.4918	54.7771	5.2631	2.5e-210	up
Tlr2	6.79724	5.08705	185.542	189.978	5.24582	2.22e-212	up
St6gal1	1.25913	0.75283	36.5045	26.6092	5.24189	3.78e-101	up
Lifr	1.28327	0.744454	34.0022	29.1493	5.23016	1.09e-130	up
Fcgrt	39.5067	31.0974	1188.21	1017.59	5.22774	3.08e-233	up
Bst1	0.231199	0.0869409	5.1948	4.52881	5.22282	2.33e-25	up
Nrp2	0.277543	0.19482	7.65252	6.97044	5.22077	8.34e-99	up
Rgs10	3.6177	2.27538	87.9968	93.7709	5.21684	2.08e-125	up
Gm21188	1.11424	0.620246	27.3011	26.0031	5.21498	4.42e-104	up
Gm15503	0.251736	0.0220881	4.1525	3.98554	5.20837	8.2e-14	up
Tln2	0.0954887	0.164952	4.10668	3.99322	5.2014	8.36e-82	up
Tlr1	1.08049	1.99667	51.2623	44.1705	5.19943	1.07e-98	up
5430437J10Rik	0.577075	0.350546	16.1774	11.9225	5.19559	3.32e-27	up
Hacd4	0.624317	0.853709	22.8456	22.6783	5.19482	6.58e-133	up
Atp6v0a1	1.37028	0.696471	33.6711	28.2757	5.17819	2.13e-101	up
Pou2f2	1.143	0.653057	28.3925	25.3508	5.17374	5.45e-121	up
Nlrp3	0.540081	0.213248	11.5634	10.752	5.17287	4.85e-53	up
Cd93	1.07472	0.856611	33.3521	24.5548	5.16998	2.04e-126	up
Plxna4os1	0.387905	0.0243115	6.61658	5.4834	5.16531	0.00115635	up
Gm42946	0.0213143	0.0748075	1.6353	1.32571	5.16428	3.01e-07	up
Ighv3-6	0.313016	0	3.00194	5.89969	5.15892	0.00204457	up
Slc16a7	0.111045	0.227348	5.30709	4.93156	5.15749	3.36e-66	up
Samd4	0.0385352	0.0619887	1.64458	1.38604	5.15596	1.18e-21	up
Gm37606	0.0878975	0.0462745	1.56793	2.36906	5.15422	6.64e-11	up
Dok3	2.02715	1.93506	60.225	57.1225	5.14776	8.4e-143	up
Abcd2	0.53519	0.330455	13.364	11.9365	5.14148	4.64e-81	up
Plxdc2	2.3261	0.823318	45.4029	46.3984	5.13733	1.18e-13	up
Wdfy3	0.296269	0.438481	11.3551	10.3709	5.13476	8.59e-124	up
Gm16096	0	0.115261	1.3228	2.2283	5.13407	0.00250433	up
Pmp22	5.95714	2.85851	135.888	120.503	5.1312	8.16e-25	up
Igkv10-94	0.157861	0.138512	4.69324	3.86795	5.11491	0.0018475	up
Gm38001	0.0291293	0	0.265394	0.535301	5.10929	0.00253352	up
C1qtnf1	0.454877	0.307019	11.0404	10.6839	5.10425	3.15e-50	up
Plxnb2	1.50814	0.877693	37.421	30.6224	5.1036	8.65e-116	up
Bhlhe41	0.407572	0.507817	13.8136	12.4907	5.09652	1.85e-99	up
Stra6l	0.0343542	0	0.538135	0.399294	5.09646	1.43e-07	up
Cryba4	0.0653672	0.229422	3.82408	4.80494	5.09073	6.56e-07	up
Lpl	0.778954	0.330272	17.147	14.0658	5.08557	6.66e-18	up
B430010I23Rik	0.0335032	0	0.337374	0.568318	5.08545	0.00263252	up
Spats2l	0.108997	0.454278	8.39525	7.7809	5.08422	3.02e-07	up
Rcan2	0.0438924	0.0256751	0.392883	1.55804	5.08376	4.09e-06	up
Asgr2	0	0.122144	2.40308	1.21348	5.08036	2.92e-05	up
Fhad1	0.01784	0.125227	2.18143	1.99226	5.0776	2.62e-18	up
Gm10602	0.045993	0.0403558	1.56588	0.856037	5.07258	4.46e-10	up
Tbxas1	1.63237	1.58557	47.6469	41.6429	5.05337	1.03e-202	up
Tmem176b	6.28407	4.45974	150.091	146.55	5.05265	4.7e-170	up
Lrrc25	2.00776	2.12731	57.7656	57.1201	5.05243	2.96e-100	up
Cxcl1	3.27206	3.6144	88.3692	101.152	5.03796	1.62e-145	up
Trim30c	0.127687	0.280092	6.27592	5.02384	5.02537	2.95e-16	up
Kitl	0.407752	0.414694	12.7713	9.59785	5.02326	3.37e-75	up
Ifi202b	4.71276	4.70159	133.672	121.77	5.02034	2.35e-166	up
B3gnt8	0.338447	0.304389	8.496	8.85887	5.01597	1.43e-75	up
Gm45212	0.0482907	0	0.725565	0.515768	5.01193	0.000291187	up
S1pr1	1.67246	0.836304	36.2012	30.6751	5.01152	4.47e-80	up
Colca2	0.128586	0.112826	3.78179	2.70633	5.01083	7.41e-08	up
Arhgap22	0.452241	0.359611	11.358	10.3617	5.00692	2.16e-59	up
Tmod1	0.0416455	0.170525	2.96885	2.87808	5.00324	7.45e-18	up
Clec4b1	1.607	1.10351	33.3698	38.7167	5.00297	4.21e-42	up
Pld4	17.2782	12.967	394.43	407.133	4.99105	3.19e-212	up
Tifa	2.75687	2.40394	71.3372	65.5485	4.99087	1.97e-164	up
Fut2	0.0100861	0.0088499	0.328882	0.171092	4.98546	0.00346956	up
Cd68	27.9336	17.3596	599.732	590.473	4.98204	1.13e-147	up
Cd79b	1.95225	1.0748	41.2636	37.6254	4.97898	5.59e-66	up
Gm43569	0	0.171964	2.06753	2.67808	4.97664	0.0044718	up
Plppr4	0.0920118	0.141285	3.46354	2.71696	4.97205	6.15e-33	up
Il27	0.429208	0.0941505	7.87238	5.40997	4.96654	3.74e-11	up
Clec12a	2.69529	2.01715	58.6256	63.3885	4.95877	1.61e-170	up
B3gnt3	0.161375	0.157328	4.91808	3.36263	4.95849	2.28e-20	up
Ebi3	0.749097	0.821604	18.9033	21.9284	4.95497	4.88e-37	up
Slamf9	5.84073	2.63564	108.109	108.945	4.95341	4.24e-80	up
Pln	0.0198542	0.0174207	0.456983	0.505183	4.95233	0.00355632	up
Gm20513	0.204014	0	1.85875	3.17232	4.9515	0.00449815	up
Tnfsf13b	0.0717821	0.146963	2.73073	2.99902	4.947	1.18e-29	up
Pilra	0.390003	0.279983	8.46665	8.63712	4.94265	1.83e-40	up
Ifi27l2a	2.2479	4.87905	77.4962	108.262	4.94135	1.46e-45	up
Gm13919	0.0280336	0.0491953	1.31738	0.686888	4.93736	0.000385434	up
Clmp	0.214768	0.209383	5.43534	5.40847	4.93489	5.23e-39	up
Nupr1	0.69725	0.152948	10.3856	10.9651	4.93092	3.96e-07	up
Tmem176a	7.27494	5.34883	165.089	154.894	4.92783	7.21e-184	up
Gda	0.8393	0.109681	13.1271	10.4675	4.9166	0.00023369	up
Art3	0.0696563	0.0977901	1.67008	2.56011	4.90541	6.19e-14	up
B3galnt1	1.43157	1.35091	36.2402	33.2694	4.90258	1.25e-86	up
Gm9889	0.0693828	0	0.79849	0.850018	4.89799	0.00515156	up
Gm2895	0.0343004	0.0150482	0.641461	0.565679	4.89755	0.000368116	up
Ascl2	0.0675018	0	0.550264	1.04962	4.8934	0.00576582	up
Chst7	0.943587	0.980449	25.886	21.9266	4.89217	4.65e-68	up
Abcc9	0.0130844	0	0.0815648	0.228117	4.89027	0.00665345	up
Arhgef10l	0.509963	0.481229	13.9894	10.5185	4.8879	5.95e-76	up
Dnah2	0.0182983	0.0128444	0.336936	0.424208	4.88082	2.52e-10	up
Cracr2b	0.158546	0.434731	8.81902	6.06991	4.8802	1.86e-26	up
Cd83	10.6702	13.0438	262.874	317.601	4.86829	1.48e-173	up
Cfp	22.6873	20.1004	557.478	484.345	4.86647	6.87e-218	up
Hal	0.335636	0.389777	9.85545	7.88893	4.86619	5.71e-62	up
Hnmt	0.340619	0.624911	12.5321	11.2933	4.86445	2.1e-31	up
Clec7a	3.19779	2.29569	66.4143	66.1422	4.85893	3.19e-132	up
BC106179	0	0.0232867	0.445419	0.137559	4.83993	0.00957465	up
Gm37842	0.174563	0.275701	5.1563	5.72484	4.8378	9.77e-15	up
Gm26797	0.0270909	0.0237704	0.597568	0.612727	4.83495	4.77e-05	up
Maf	1.58198	1.51056	39.9312	33.7822	4.83455	1.35e-167	up
Card9	0.238891	0.272494	5.75056	6.48374	4.83385	3.71e-23	up
Cnn1	0.0600633	0.245941	3.60979	3.84903	4.82719	1.21e-15	up
Tmcc3	1.02617	0.99447	23.2007	24.6167	4.82356	1.35e-145	up
Slc7a7	2.91194	2.87624	66.4335	69.5771	4.81294	1e-164	up
Mab21l3	0.0606955	0	0.916799	0.443294	4.81009	0.000169942	up
8030453O22Rik	0.298829	0.121017	4.98224	4.63582	4.80342	2.46e-18	up
Gm45640	0.751171	0.659103	15.3224	17.4525	4.80049	2.1e-45	up
Pla2g7	8.37222	5.45992	166.228	153.801	4.79823	1.68e-140	up
Ctss	50.0179	37.6229	952.808	1078.29	4.79728	4.82e-187	up
Car13	0.95307	0.480847	15.2186	17.6266	4.79492	1.01e-46	up
Sorbs3	3.83482	2.95244	87.3644	69.1958	4.79192	3.86e-128	up
Vis1	0.545052	1.67386	24.5681	27.9942	4.79069	2.65e-09	up
Wwp1	2.66546	2.13021	58.6642	51.8223	4.78903	2.2e-167	up
Sdc3	1.09757	0.609926	17.3593	21.6953	4.78691	1.68e-81	up
Gatm	9.80194	9.65761	227.467	220.766	4.78443	5.28e-229	up
P2rx6	0.0548463	0.048124	1.40704	0.956207	4.78298	1.39e-08	up
Myo5a	1.13974	0.948094	24.8918	23.0265	4.78275	5.63e-179	up
0610040J01Rik	0.273547	0.360029	7.36744	7.26106	4.77824	5.43e-28	up
Tnfrsf17	0.134424	0	1.61147	1.33014	4.77813	0.00809668	up
AC238811.2	0.508209	0.0637029	6.54499	6.12352	4.77523	1.83e-13	up
Renbp	1.07623	1.3683	28.9422	27.2186	4.77328	4.74e-81	up
6430573P05Rik	0.0209876	0.0184153	0.422687	0.474687	4.77157	0.00699136	up
Gm15539	0	0.254755	3.34139	2.73616	4.76971	0.00131805	up
Ccnd1	2.58243	2.19446	54.9326	53.157	4.762	8.28e-166	up
Cadm1	0.236111	0.299248	6.2447	5.93854	4.75957	3.58e-76	up
Ifngr2	3.22416	2.01656	56.8312	60.9869	4.75895	1.3e-113	up
Anxa3	1.48861	0.64648	23.6929	23.8911	4.75506	2.66e-63	up
Tslp	0.096695	0	1.06645	1.00237	4.7452	0.0090444	up
Nrap	0.0198939	0	0.200329	0.224974	4.74392	0.00910251	up
G530011O06Rik	0.713491	0.585651	16.5328	12.4284	4.74262	1.66e-45	up
Gm10484	0.0115103	0.0100996	0.275972	0.206099	4.74196	0.00786319	up
Ptafr	7.3047	6.18473	156.172	144.392	4.73939	9.58e-198	up
Ctsb	82.9496	74.5938	1760.81	1732.65	4.7309	2.42e-269	up
Zfp385a	0.836849	0.251753	11.9698	11.5367	4.72095	1.02e-30	up
Tnfsf15	0.0490986	0	0.706313	0.323892	4.71523	0.00180695	up
Snx24	0.524468	0.30679	8.94196	9.06135	4.71148	2.58e-26	up
Adam15	3.31608	2.2448	64.289	56.8727	4.71127	1.29e-135	up
Oasl2	1.20315	1.13109	19.896	31.0916	4.70829	1.02e-90	up
Tmem106a	7.10469	7.39797	157.234	159.802	4.70784	1.96e-205	up
Gm44860	0.280193	0.0614627	4.45621	2.79456	4.70534	2.28e-12	up
Lrp12	0.0598794	0.577943	8.28094	5.82359	4.70234	0.00183674	up
Grn	36.2504	27.9888	697.807	696.158	4.70192	2.1e-204	up
Lhfpl2	0.299439	0.54261	9.22077	9.28158	4.70129	3.44e-69	up
Gm21370	0.382392	0.335524	7.793	7.74784	4.69834	2.8e-08	up
Gm26947	0	0.114867	1.57835	0.986974	4.67922	4.4e-06	up
Mtss1	1.79834	0.91965	32.187	25.4212	4.67779	4.68e-75	up
Ctsh	2.86125	2.16869	53.4098	53.5499	4.67472	1.18e-145	up
Cd302	3.11513	3.0173	67.4717	63.4031	4.67461	4.04e-97	up
Colec12	7.78299	5.39669	142.753	136.421	4.66983	5.77e-148	up
Psd3	0.0963084	0.0981339	1.88303	2.23681	4.66246	1.2e-49	up
Mpeg1	30.4279	24.8579	598.221	567.238	4.65942	4.13e-218	up
Cib2	0.229355	0.0670814	3.07945	3.02601	4.65818	8.59e-08	up
Fgd4	0.888101	0.301822	13.0698	11.7968	4.6578	1.49e-10	up
Hpn	0.160286	0.0703201	2.26738	2.50496	4.65408	8.56e-16	up
Il6ra	1.15995	1.17351	24.6865	24.1983	4.64684	1.07e-153	up
Cd300ld	1.40827	0.781378	23.9531	21.2734	4.64198	1.41e-61	up
Cacna1a	0.100747	0.0757706	1.81279	1.84914	4.64156	5.46e-32	up
Guca1a	0.314453	0.165547	4.70454	5.1563	4.63892	7.18e-08	up
Ms4a6c	10.6082	7.1744	177.796	190.096	4.6363	5.41e-136	up
Plekho1	2.59765	2.05798	47.4306	48.8653	4.63463	3.28e-103	up
Nlrp1b	0.0434399	0.175332	2.73294	1.90769	4.63125	3.23e-18	up
Pfkfb4	1.19106	1.39015	28.7294	24.7257	4.62677	6.46e-109	up
Cybb	20.5605	11.9829	334.47	329.83	4.6175	2.02e-116	up
Cd163	0.942887	1.16177	26.0987	16.7883	4.60303	2.03e-74	up
Cd300a	1.93075	1.24775	34.1061	29.2976	4.5862	8.45e-98	up
Hexb	1.86808	1.1852	31.4763	29.0612	4.57986	2.87e-64	up
Slc6a8	0.115654	0.0184506	1.34108	1.25835	4.57953	2.79e-10	up
Pirb	2.75665	1.37602	43.1693	38.4367	4.57505	2.17e-77	up
Pid1	3.90791	2.38202	64.4397	59.6701	4.56912	1.58e-115	up
Plxna1	0.121002	0.0849372	2.0134	2.02977	4.56407	5.03e-28	up
Creb3l3	0	0.0478088	0.55739	0.427903	4.5609	0.00365192	up
Cacna1f	0	0.0158644	0.150279	0.176069	4.55789	0.00364989	up
Nacc2	0.357475	0.264459	6.70876	5.44296	4.55491	2.62e-56	up
Irak3	1.13251	0.732202	17.2922	18.9722	4.55104	7.27e-70	up
Aldh3b1	2.83383	1.33297	40.4022	40.0589	4.54674	1.93e-59	up
Trim30d	0.437289	0.345323	6.48637	8.7365	4.54647	6.86e-38	up
St8sia6	0.0571792	0.100342	1.82334	1.23937	4.52298	2.26e-17	up
AC152979.5	1.41134	0.386987	17.5959	16.1268	4.5185	9.03e-24	up
Sh3bgr	0	0.0935094	1.15834	0.703027	4.51177	0.00479312	up
Mitf	0.424359	0.605064	9.90312	9.78957	4.50644	1.02e-66	up
Nostrin	0.841395	0.280033	10.7962	10.062	4.50386	1.76e-24	up
Slc8a1	0.634779	0.458687	12.283	8.25182	4.49854	2.8e-36	up
Ier3	17.8718	9.77425	251.801	266.601	4.49775	4.83e-91	up
Lmod1	0.0277496	0.0121742	0.412501	0.326889	4.49463	0.00294596	up
Bmp2	2.80437	1.02752	35.466	35.925	4.49169	2.45e-11	up
Tbc1d9	0.102353	0.0734796	1.65089	1.63101	4.4906	6.55e-16	up
Adam33	0.0609318	0.0801955	1.44142	1.21543	4.4841	4.28e-12	up
Blvrb	3.13072	1.43397	42.2425	42.2145	4.48344	2.19e-63	up
Cfh	7.26623	4.70719	121.274	101.071	4.48014	2.43e-119	up
Ggn	0.0586904	0	0.656675	0.387167	4.47453	0.00483138	up
A930018M24Rik	0.308173	0	3.36188	2.10555	4.46628	9.53e-06	up
Wtip	0.114934	0.0806778	1.91794	1.66803	4.46555	1.03e-07	up
Cxcl9	0.363247	0.0478088	4.59847	2.70435	4.45072	3.6e-12	up
Serpina3f	0.0478408	0.0419771	0.7341	0.901699	4.44884	0.000630907	up
Bco2	0.284492	0.0680791	3.64613	2.58355	4.4385	6.26e-10	up
Gm15247	0.679624	0.119265	7.9518	6.02046	4.43077	4.29e-05	up
Ppfia3	0.0277391	0	0.252727	0.2222	4.41823	0.00139156	up
Rab7b	0.497548	0.311833	7.06664	7.26775	4.4177	1.26e-42	up
Axl	7.03088	6.66571	125.996	116.619	4.40626	9.68e-190	up
Depdc7	0.287478	0.252243	4.53657	4.97505	4.40136	3.48e-16	up
Bcar3	0.840629	0.411681	11.0993	10.6487	4.39321	6.45e-53	up
Slc7a8	4.25128	3.63488	72.555	65.4078	4.39046	2.19e-145	up
Bmyc	0.2229	0.146685	3.15311	3.25593	4.38718	6.7e-06	up
Snn	0.0755034	0.0165623	0.887032	0.675963	4.38411	0.000242911	up
Gm5150	0.316112	0.396239	5.63019	6.85176	4.38197	1.8e-12	up
[truncated: 1,959 more rows]
